# Supplementary material for: Coenzyme A fueling with pantethine limits autoreactive T cell pathogenicity in experimental neuroinflammation
Source: J Neuroinflammation. 2024 Nov 5;21:287. doi: 10.1186/s12974-024-03270-w (PMC11536535; doi:10.1186/s12974-024-03270-w)
Supplement: Supplementary file 1 — Additional file 1. Supplementary Data 1. Raw data and results of the metabolomics analysis. [file 12974_2024_3270_MOESM1_ESM.xlsx]

## Sheet: overview
tabsheet_name	description
parameter_info	informations about metabolites povided by Metabolon, manually matched with MetaboAnalyst
Metabs_Org_Int	original intensities of metabolite measurements provided by Metabolon, renamed by parameter suitability for statistical analysis
Metabs_LOG_MedNorm	log10-transformed median normalized intensities used for statistical analysis, renamed by parameter suitability for statistical analysis
NLME_results	statistical analysis results
PathAnal_results	pathway analysis results

## Sheet: parameter_info
P_Param_ID	PATHWAY_SORTORDER	Parameter_Name	Metaboanalyst_Matchname	SUPER_PATHWAY	SUB_PATHWAY	COMP_ID	PLATFORM	RI	MASS	CAS	PUBCHEM	KEGG	HMDB_ID	Perc_miss	Param_qual_final	Parameter_Manual_exclusion_comment
P_15681	290	4-guanidinobutanoate	4-Guanidinobutanoic acid	Amino acid	Guanidino and acetamido metabolism	15681	LC/MS Pos	1085	146.1	463-003;463-00-3;	500	C01035	HMDB03464	0.0322581	MVA
P_1419	281	5-methylthioadenosine (MTA)	5'-Methylthioadenosine	Amino acid	Polyamine metabolism	1419	LC/MS Pos	2427	298.1	2457-80-9;	439176	C00170	HMDB01173	0	MVA
P_1494	297	5-oxoproline	Pyroglutamic acid	Amino acid	Glutathione metabolism	1494	LC/MS Neg	744	128.2	98-79-3;	7405	C01879	HMDB00267	0	MVA
P_1126	32	alanine	L-Alanine	Amino acid	Alanine and aspartate metabolism	1126	GC/MS	1147.6	115.9	56-41-7;	5950	C00041	HMDB00161	0	MVA
P_1638	255	arginine	L-Arginine	Amino acid	Urea cycle; arginine-, proline-, metabolism	1638	LC/MS Pos	650	175.2	1119-34-2;	6322	C00062	HMDB00517	0	MVA
P_11398	25	asparagine	L-Asparagine	Amino acid	Alanine and aspartate metabolism	11398	GC/MS	1651.2	231	70-47-3;	6267	C00152	HMDB00168	0	MVA
P_15996	24	aspartate	L-Aspartic acid	Amino acid	Alanine and aspartate metabolism	15996	GC/MS	1529.7	232	56-84-8;	5960	C00049	HMDB00191	0	MVA
P_15743	252	assymetric dimethylarginine (ADMA)	Asymmetric dimethylarginine	Amino acid	Urea cycle; arginine-, proline-, metabolism	15743	LC/MS Pos	776	203.2	65005-57-4;	123831	C03626	HMDB01539	0	MVA
P_2132	263	citrulline	Citrulline	Amino acid	Urea cycle; arginine-, proline-, metabolism	2132	LC/MS Pos	715	176.1	372-75-8;	9750	C00327	HMDB00904	0.16129	UVA_6_12h	too few values in naive
P_27718	274	creatine	Creatine	Amino acid	Creatine metabolism	27718	LC/MS Pos	758	132.1	57-00-1;	586	C00300	HMDB00064	0	MVA
P_31453	224	cysteine	L-Cysteine	Amino acid	Cysteine, methionine, SAM, taurine metabolism	31453	GC/MS	1560.1	218	52-90-4;56-89-3;	5862	C00097	HMDB00574	0	MVA
P_35159	299	cysteine-glutathione disulfide	Cysteineglutathione disulfide	Amino acid	Glutathione metabolism	35159	LC/MS Pos	821	427.1	13081-14-6;	53477713		HMDB00656	0	MVA
P_57	39	glutamate	L-Glutamic acid	Amino acid	Glutamate metabolism	57	LC/MS Pos	700	148.1	56-86-0;	611	C00025	HMDB03339	0	MVA
P_53	45	glutamine	L-Glutamine	Amino acid	Glutamate metabolism	53	LC/MS Pos	684	147.2	56-85-9;	5961	C00064	HMDB00641	0.0322581	MVA
P_27727	298	glutathione, oxidized (GSSG)	Oxidized glutathione	Amino acid	Glutathione metabolism	27727	LC/MS Pos	1535	613.1	103239-24-3;	65359	C00127	HMDB03337	0	MVA
P_2127	295	glutathione, reduced (GSH)	Glutathione	Amino acid	Glutathione metabolism	2127	LC/MS Pos	1274	308.1	70-18-8;	124886	C00051	HMDB00125	0	MVA
P_11777	1	glycine	Glycine	Amino acid	Glycine, serine and threonine metabolism	11777	GC/MS	1166	101.9	56-40-6;	750	C00037	HMDB00123	0	MVA
P_1574	58	histamine	Histamine	Amino acid	Histidine metabolism	1574	LC/MS Pos	570	112.2	51-45-6;	774	C00388	HMDB00870	0.258065	UVA_6_12h	too few values in naive
P_59	53	histidine	L-Histidine	Amino acid	Histidine metabolism	59	LC/MS Neg	757	154.1	5934-29-2;	6274	C00135	HMDB00177	0	MVA
P_590	232	hypotaurine	Hypotaurine	Amino acid	Cysteine, methionine, SAM, taurine metabolism	590	LC/MS Pos	674	110.1	300-84-5;	107812	C00519	HMDB00965	0	MVA
P_40516	23	Isobar: betaine aldehyde, N-methyldiethanolamine	Betaine aldehyde	Amino acid	Glycine, serine and threonine metabolism	40516	LC/MS Pos	650	120.2		249		HMDB0001252	0.419355	UVA_naive	only in naive
P_1125	190	isoleucine	L-Isoleucine	Amino acid	Valine, leucine and isoleucine metabolism	1125	LC/MS Pos	1614	132.1	73-32-5;	6306	C00407	HMDB00172	0	MVA
P_15140	152	kynurenine	L-Kynurenine	Amino acid	Tryptophan metabolism	15140	LC/MS Pos	1902	209.1	2922-83-0;	161166	C00328	HMDB00684	0.387097	UVA_6h	not in naive, low signal
P_60	191	leucine	L-Leucine	Amino acid	Valine, leucine and isoleucine metabolism	60	LC/MS Pos	1674	132.2	61-90-5;	6106	C00123	HMDB00687	0	MVA
P_1301	75	lysine	L-Lysine	Amino acid	Lysine metabolism	1301	LC/MS Pos	603	147.2	56-87-1;	5962	C00047	HMDB00182	0	MVA
P_1302	237	methionine	L-Methionine	Amino acid	Cysteine, methionine, SAM, taurine metabolism	1302	LC/MS Pos	1252	150.1	63-68-3;	6137	C00073	HMDB00696	0	MVA
P_22185	35	N-acetylaspartate (NAA)	N-Acetyl-L-aspartic acid	Amino acid	Alanine and aspartate metabolism	22185	GC/MS	1648.5	274	997-55-7;997-55-7 ;	65065	C01042	HMDB00812	0.0967742	MVA
P_1589	239	N-acetylmethionine	N-Acetylmethionine	Amino acid	Cysteine, methionine, SAM, taurine metabolism	1589	LC/MS Neg	1805	190.1	65-82-7;	6180	C02712	HMDB11745	0.16129	UVA_6_12h	too few values in naive
P_1594	34	N-carbamoylaspartate	Ureidosuccinic acid	Amino acid	Alanine and aspartate metabolism	1594	LC/MS Pos	951	177.1	923-37-5;	93072	C00438	HMDB00828	0.258065	UVA_6_12h	too few values in naive
P_64	89	phenylalanine	L-Phenylalanine	Amino acid	Phenylalanine & tyrosine metabolism	64	LC/MS Pos	2056	166.1	63-91-2;	6140	C00079	HMDB00159	0	MVA
P_1898	261	proline	L-Proline	Amino acid	Urea cycle; arginine-, proline-, metabolism	1898	LC/MS Pos	796	116.1	147-85-3;	145742	C00148	HMDB00162	0	MVA
P_15948	236	S-adenosylhomocysteine (SAH)	S-Adenosylhomocysteine	Amino acid	Cysteine, methionine, SAM, taurine metabolism	15948	LC/MS Neg	1821	383.1	979-92-0;	439155	C00021	HMDB00939	0.0645161	MVA
P_15915	235	S-adenosylmethionine (SAM)	S-Adenosylmethionine	Amino acid	Cysteine, methionine, SAM, taurine metabolism	15915	LC/MS Pos	676	399.1	24346-00-7;	34756	C00019	HMDB01185	0	MVA
P_1648	8	serine	Serine	Amino acid	Glycine, serine and threonine metabolism	1648	GC/MS	1389.1	204	56-45-1;	5951	C00716	HMDB0062263	0	MVA
P_2342	169	serotonin (5HT)	Serotonin	Amino acid	Tryptophan metabolism	2342	LC/MS Pos	1660	177.1	153-98-0;	5202	C00780	HMDB00259	0.0645161	MVA
P_485	285	spermidine	Spermidine	Amino acid	Polyamine metabolism	485	LC/MS Pos	533	146.2	124-20-9;	1102	C00315	HMDB01257	0	MVA
P_603	288	spermine	Spermine	Amino acid	Polyamine metabolism	603	LC/MS Pos	506	203.2	71-44-3;	1103	C00750	HMDB01256	0	MVA
P_32975	233	taurine	Taurine	Amino acid	Cysteine, methionine, SAM, taurine metabolism	32975	LC/MS Pos	687	126.1	107-35-7;	1123	C00245	HMDB00251	0	MVA
P_1284	17	threonine	L-Threonine	Amino acid	Glycine, serine and threonine metabolism	1284	GC/MS	1412.3	218.1	72-19-5;	6288	C00188	HMDB00167	0	MVA
P_1366	267	trans-4-hydroxyproline	4-Hydroxyproline	Amino acid	Urea cycle; arginine-, proline-, metabolism	1366	GC/MS	1537	140	51-35-4;	5810	C01157	HMDB00725	0	MVA
P_54	153	tryptophan	L-Tryptophan	Amino acid	Tryptophan metabolism	54	LC/MS Pos	2445	205.1	73-22-3;	6305	C00078	HMDB00929	0	MVA
P_1299	106	tyrosine	L-Tyrosine	Amino acid	Phenylalanine & tyrosine metabolism	1299	LC/MS Pos	1516	182.1	60-18-4;	6057	C00082	HMDB00158	0	MVA
P_1670	260	urea	Urea	Amino acid	Urea cycle; arginine-, proline-, metabolism	1670	GC/MS	1223.9	171	57-13-6;	1176	C00086	HMDB00294	0	MVA
P_1649	200	valine	L-Valine	Amino acid	Valine, leucine and isoleucine metabolism	1649	LC/MS Pos	1040	118.1	72-18-4;	6287	C00183	HMDB00883	0	MVA
P_15442	613	6-phosphogluconate	6-Phosphogluconic acid	Carbohydrate	Nucleotide sugars, pentose metabolism	15442	LC/MS Neg	588	275.1	921-62-0;53411-70-4;	91493	C00345	HMDB01316	0	MVA
P_39795	545	6'-sialyllactose	6'-Sialyllactose	Carbohydrate	Fructose, mannose, galactose, starch, and sucrose metabolism	39795	GC/MS	2071.5	285.1	35890-39-2;	643987	G00265	HMDB06569	0.16129	UVA_6_12h	too few values in naive
P_33477	515	erythronate*	Erythronic acid	Carbohydrate	Aminosugars metabolism	33477	GC/MS	1546.9	292.1	88759-55-1;	2781043		HMDB00613	0.0645161	MVA
P_12021	592	fructose-6-phosphate	Fructose 6-phosphate	Carbohydrate	Glycolysis, gluconeogenesis, pyruvate metabolism	12021	GC/MS	1994.9	315.1	103213-47-4;	69507	C00085	HMDB00124	0	MVA
P_20488	589	glucose	D-Glucose	Carbohydrate	Glycolysis, gluconeogenesis, pyruvate metabolism	20488	GC/MS	1866.8	217.1	50-99-7;	5793	C00221	HMDB00122	0.16129	UVA_6_12h	too few values in naive
P_31260	587	glucose-6-phosphate (G6P)	Glucose 6-phosphate	Carbohydrate	Glycolysis, gluconeogenesis, pyruvate metabolism	31260	GC/MS	2042.7	387.2	103192-55-8;	5958	C00092	HMDB01401	0	MVA
P_36984	595	Isobar: fructose 1,6-diphosphate, glucose 1,6-diphosphate, myo-inositol 1,4 or 1,3-diphosphate	alpha-D-Glucose 1,6-bisphosphate	Carbohydrate	Glycolysis, gluconeogenesis, pyruvate metabolism	36984	LC/MS Neg	572	339		82400		HMDB0003514	0	MVA
P_37288	629	Isobar: ribulose 5-phosphate, xylulose 5-phosphate	D-Ribulose 5-phosphate	Carbohydrate	Nucleotide sugars, pentose metabolism	37288	GC/MS	1935	357.2		439184		HMDB0000618	0	MVA
P_38673	519	Isobar: UDP-acetylglucosamine, UDP-acetylgalactosamine	Uridine diphosphate-N-acetylglucosamine	Carbohydrate	Aminosugars metabolism	38673	LC/MS Neg	661	606.1		445675		HMDB0000290	0	MVA
P_527	604	lactate	L-Lactic acid	Carbohydrate	Glycolysis, gluconeogenesis, pyruvate metabolism	527	GC/MS	1102.8	116.9	79-33-4;	107689	C00186	HMDB00190	0	MVA
P_35170	576	maltohexaose	Maltohexaose	Carbohydrate	Fructose, mannose, galactose, starch, and sucrose metabolism	35170	LC/MS Neg	1224	989.1	34620-77-4;	5288409	C01936	HMDB12253	0.258065	UVA_6_12h	too few values in naive
P_35163	575	maltopentaose	Maltopentaose	Carbohydrate	Fructose, mannose, galactose, starch, and sucrose metabolism	35163	LC/MS Neg	1100	827.1	34620-76-3;	13489094	C06218	HMDB12254	0.258065	UVA_6_12h	too few values in naive
P_15910	582.8	maltotetraose	Maltotetraose	Carbohydrate	Oligosaccharide	15910	LC/MS Neg	965	665.1	34612-38-9;	439639	C02052	HMDB01296	0.258065	UVA_6_12h	too few values in naive
P_1470	554	mannose-6-phosphate	Mannose 6-phosphate	Carbohydrate	Fructose, mannose, galactose, starch, and sucrose metabolism	1470	GC/MS	2035.9	387.2	70442-25-0;104872-94-8;	439198	C00275	HMDB01078	0.0322581	MVA
P_32377	517	N-acetylneuraminate	N-Acetylneuraminate	Carbohydrate	Aminosugars metabolism	32377	LC/MS Pos	787	310	131-48-6;	3568	C00270	HMDB00230	0.258065	UVA_6_12h	too few values in naive
P_561	625	ribose 5-phosphate	D-Ribose 5-phosphate	Carbohydrate	Nucleotide sugars, pentose metabolism	561	GC/MS	1928.4	315.1	18265-46-8;108321-05-7;	440101	C00117	HMDB00618	0.0322581	MVA
P_35649	619	sedoheptulose-7-phosphate		Carbohydrate	Nucleotide sugars, pentose metabolism	35649	GC/MS	2070	691.35	2646-35-7;				0.677419	exclude	too many missings
P_38670	645	UDP-glucose (isobar with UDP-galactose)	Uridine diphosphate glucose	Carbohydrate	Nucleotide sugars	38670	LC/MS Neg	651	565		8629	C00029	HMDB00286	0	MVA
P_2763	631	UDP-glucuronate	Uridine diphosphate glucuronic acid	Carbohydrate	Nucleotide sugars, pentose metabolism	2763	LC/MS Neg	594	579.1	28053-08-9;63700-19-6;	17473	C00167	HMDB00935	0.0322581	MVA
P_18289	1351	3'-dephosphocoenzyme A	Dephospho-CoA	Cofactors and vitamins	Pantothenate and CoA metabolism	18289	LC/MS Neg	2010	686.2	3633-59-8;	444485	C00882	HMDB01373	0.0322581	MVA
P_18330	1307	5-methyltetrahydrofolate (5MeTHF)		Cofactors and vitamins	Folate metabolism	18330	LC/MS Neg	1838	458.2	68703-91-3;68792-52-9;				0.870968	exclude	low signal
P_558	1335	adenosine 5'diphosphoribose	Adenosine diphosphate ribose	Cofactors and vitamins	Nicotinate and nicotinamide metabolism	558	LC/MS Neg	964	558.1	68414-18-6;	4475880	C00301	HMDB01178	0.258065	UVA_6_12h	too few values in naive
P_1561	1372	alpha-tocopherol	Alpha-Tocopherol	Cofactors and vitamins	Tocopherol metabolism	1561	GC/MS	2305.4	502.5	59-02-9;10191-41-0;	14985	C02477	HMDB01893	0.290323	UVA_6_12h	too few values in naive
P_1640	1298	ascorbate (Vitamin C)	Ascorbic acid	Cofactors and vitamins	Ascorbate and aldarate metabolism	1640	GC/MS	1850.1	332.1	134-03-2;		C00072	HMDB00044	0.741935	UVA_naive	only in naive
P_2936	1350	coenzyme A	Coenzyme A	Cofactors and vitamins	Pantothenate and CoA metabolism	2936	LC/MS Neg	1600	766.1	85-61-0;18439-24-2;	87642	C00010	HMDB01423	0	MVA
P_2134	1365	flavin adenine dinucleotide (FAD)	FAD	Cofactors and vitamins	Riboflavin metabolism	2134	LC/MS Neg	2413	784.1	146-14-5;84366-81-4;	643975	C00016	HMDB01248	0	MVA
P_594	1324	nicotinamide	Niacinamide	Cofactors and vitamins	Nicotinate and nicotinamide metabolism	594	LC/MS Pos	1267	123.1	98-92-0;	936	C00153	HMDB01406	0	MVA
P_1508	1347	pantothenate	Pantothenic acid	Cofactors and vitamins	Pantothenate and CoA metabolism	1508	LC/MS Pos	2218	220.1	137-08-6;	6613	C00864	HMDB00210	0	MVA
P_5341	1368	thiamin (Vitamin B1)	Thiamine	Cofactors and vitamins	Thiamine metabolism	5341	LC/MS Pos	740	265.1	59-43-8;	1130	C00378	HMDB0000235	0.258065	UVA_6_12h	too few values in naive
P_1564	648	citrate	Citric acid	Energy	Krebs cycle	1564	GC/MS	1763.4	273.1	77-92-9;	311	C00158	HMDB00094	0	MVA
P_1643	663	fumarate	Fumaric acid	Energy	Krebs cycle	1643	GC/MS	1382.1	245	100-17-8;	444972	C00122	HMDB00134	0	MVA
P_1303	667	malate	L-Malic acid	Energy	Krebs cycle	1303	GC/MS	1502	233	6915-15-7;	222656	C00149	HMDB00156	0	MVA
P_11438	671	phosphate	Phosphate	Energy	Oxidative phosphorylation	11438	GC/MS	1307.7	298.9	7664-38-2 ;	1004	C00009	HMDB01429	0	MVA
P_2078	672	pyrophosphate (PPi)	Pyrophosphate	Energy	Oxidative phosphorylation	2078	GC/MS	1642.3	451	1466-09-3;2466-09-3;	1023	C00013	HMDB00250	0.290323	UVA_6_12h	too few values in naive
P_35186	1000	1-arachidonoylglycerophosphoethanolamine*	LysoPE(20:4(5Z,8Z,11Z,14Z)/0:0)	Lipid	Lysolipid	35186	LC/MS Neg	5731	500.3		42607465		HMDB11517	0	MVA
P_34214	1040	1-arachidonoylglycerophosphoinositol*		Lipid	Lysolipid	34214	LC/MS Neg	5479	619.4				HMDB0061690	0	MVA
P_35628	996	1-oleoylglycerophosphoethanolamine	LysoPE(18:1(9Z)/0:0)	Lipid	Lysolipid	35628	LC/MS Neg	5928	478.3	89576-29-4;	9547071		HMDB11506	0	MVA
P_36602	1037	1-oleoylglycerophosphoinositol*		Lipid	Lysolipid	36602	LC/MS Neg	5577	597.4				HMDB0061693	0.225806	UVA_6_12h	too few values in naive
P_21127	1051	1-palmitoylglycerol (1-monopalmitin)	MG(16:0/0:0/0:0)	Lipid	Monoacylglycerol	21127	GC/MS	2119.5	371.3	542-44-9;	14900		HMDB0011564	0	MVA
P_33955	1010	1-palmitoylglycerophosphocholine	LysoPC(16:0/0:0)	Lipid	Lysolipid	33955	LC/MS Neg	6046	570	17364-16-8;	86555	C04102	HMDB0062541	0	MVA
P_35631	990	1-palmitoylglycerophosphoethanolamine	LysoPE(16:0/0:0)	Lipid	Lysolipid	35631	LC/MS Neg	5940	452.3		9547069		HMDB11503	0	MVA
P_35305	1032	1-palmitoylglycerophosphoinositol*		Lipid	Lysolipid	35305	LC/MS Neg	5573	571.3				HMDB0061695	0.0967742	MVA
P_39270	1045	1-palmitoylplasmenylethanolamine*		Lipid	Lysolipid	39270	LC/MS Neg	6153	436.4					0	MVA
P_21188	1053	1-stearoylglycerol (1-monostearin)	MG(18:0/0:0/0:0)	Lipid	Monoacylglycerol	21188	GC/MS	2186.6	399.4	123-94-4;31566-31-1;	24699	D01947	HMDB0011131	0	MVA
P_33961	1015	1-stearoylglycerophosphocholine		Lipid	Lysolipid	33961	LC/MS Pos	5844	524.4	19420-57-6;				0.741935	exclude	random single strong peaks
P_34416	995	1-stearoylglycerophosphoethanolamine	LysoPE(18:0/0:0)	Lipid	Lysolipid	34416	LC/MS Neg	6200	480.4	69747-55-3;	9547068		HMDB11130	0	MVA
P_19324	1035	1-stearoylglycerophosphoinositol	LysoPI(18:0/0:0)	Lipid	Lysolipid	19324	LC/MS Neg	5800	599.4	796963-93-4;			HMDB0061696	0	MVA
P_33971	705	10-heptadecenoate (17:1n7)	10Z-Heptadecenoic acid	Lipid	Long chain fatty acid	33971	LC/MS Neg	5558	267.3	29743-97-3;	5312435		HMDB0060038	0	MVA
P_33972	717	10-nonadecenoate (19:1n9)	Nonadeca-10(Z)-enoic acid	Lipid	Long chain fatty acid	33972	LC/MS Neg	5775	295.4	73033-09-7;	5312513		HMDB0013622	0.0322581	MVA
P_32815	1001	2-arachidonoylglycerophosphoethanolamine*	LysoPE(0:0/20:4(5Z,8Z,11Z,14Z))	Lipid	Lysolipid	32815	LC/MS Neg	5674	500.3		53480936		HMDB0011487	0	MVA
P_35688	991	2-palmitoylglycerophosphoethanolamine*	LysoPE(0:0/16:0)	Lipid	Lysolipid	35688	LC/MS Neg	5790	452.3		53480922		HMDB0011473	0	MVA
P_32198	901	acetylcarnitine	L-Acetylcarnitine	Lipid	Carnitine metabolism	32198	LC/MS Pos	1203	204.2	5080-50-2;	7045767	C02571	HMDB00201	0	MVA
P_32980	735	adrenate (22:4n6)	Adrenic acid	Lipid	Long chain fatty acid	32980	LC/MS Neg	5684	331.3	2091-25-0;	5282844	C16527	HMDB02226	0	MVA
P_1110	728	arachidonate (20:4n6)	Arachidonic acid	Lipid	Long chain fatty acid	1110	LC/MS Neg	5525	303.4	506-32-1;	444899	C00219	HMDB01043	0	MVA
P_39511	1141	campesterol		Lipid	Sterol/Steroid	39511	GC/MS	2353	343.4	474-62-4;				0.612903	exclude	too many missings
P_15500	899	carnitine	L-Carnitine	Lipid	Carnitine metabolism	15500	LC/MS Pos	702	162.2	461-05-2;	10917	C00318	HMDB0000062	0	MVA
P_63	1102	cholesterol	Cholesterol	Lipid	Sterol/Steroid	63	GC/MS	2316.9	329.3	57-88-5;	6432564	C00187	HMDB00067	0	MVA
P_15506	960	choline	Choline	Lipid	Glycerolipid metabolism	15506	LC/MS Pos	674	104.2	67-48-1;	305	C00114	HMDB0000097	0	MVA
P_34396	954	choline phosphate	Phosphorylcholine	Lipid	Glycerolipid metabolism	34396	LC/MS Pos	695	184.1	72556-74-2;	1014	C00588	HMDB0001565	0	MVA
P_34418	965	cytidine 5'-diphosphocholine	Citicoline	Lipid	Glycerolipid metabolism	34418	LC/MS Pos	777	489.1	33818-15-4;	13804	C00307	HMDB0001413	0	MVA
P_36747	898	deoxycarnitine	4-Trimethylammoniobutanoic acid	Lipid	Carnitine metabolism	36747	LC/MS Pos	759	146.1	6249-56-5;	134	C01181	HMDB01161	0.0322581	MVA
P_17805	724	dihomo-linoleate (20:2n6)	Eicosadienoic acid	Lipid	Long chain fatty acid	17805	LC/MS Neg	5722	307.3	2091-39-6;	6439848	C16525	HMDB0005060	0	MVA
P_35718	678	dihomo-linolenate (20:3n3 or n6)	Dihomo-gamma-linolenic acid	Lipid	Essential fatty acid	35718	LC/MS Neg	5600	305.4	17046-59-2 ;	5312529	C03242	HMDB02925	0	MVA
P_32415	733	docosadienoate (22:2n6)	Docosadienoate (22:2n6)	Lipid	Long chain fatty acid	32415	LC/MS Neg	6017	335.4	7370-49-2 ;	5312554	C16533	HMDB0061714	0	MVA
P_19323	682	docosahexaenoate (DHA; 22:6n3)	Docosahexaenoic acid	Lipid	Essential fatty acid	19323	LC/MS Neg	5518	327.3	6217-54-5;	445580	C06429	HMDB02183	0	MVA
P_32504	680	docosapentaenoate (n3 DPA; 22:5n3)	Docosapentaenoic acid (22n-6)	Lipid	Essential fatty acid	32504	LC/MS Neg	5574	329.4	2234-74-4 ;	6441454	C16513	HMDB01976	0	MVA
P_37478	681	docosapentaenoate (n6 DPA; 22:5n6)		Lipid	Essential fatty acid	37478	LC/MS Neg	5625	329.4	25182-74-5;	6441454	C16513	HMDB13123	0.0645161	MVA
P_32417	734	docosatrienoate (22:3n3)	Docosatrienoic acid	Lipid	Long chain fatty acid	32417	LC/MS Neg	5825	333.4	59708-86-0 ;	5312557	C16534	HMDB02823	0.258065	UVA_6_12h	too few values in naive
P_18467	679	eicosapentaenoate (EPA; 20:5n3)	Eicosapentaenoic acid	Lipid	Essential fatty acid	18467	LC/MS Neg	5442	301.3	10-2005-9;10417-94-4;	446284	C06428	HMDB01999	0	MVA
P_33587	722	eicosenoate (20:1n9 or 11)	11Z-Eicosenoic acid	Lipid	Long chain fatty acid	33587	LC/MS Neg	5955	309.4		5282768		HMDB02231	0	MVA
P_15122	959	glycerol	Glycerol	Lipid	Glycerolipid metabolism	15122	GC/MS	1311	205	56-81-5;	753	C00116	HMDB00131	0	MVA
P_15365	961	glycerol 3-phosphate (G3P)	Glycerol 3-phosphate	Lipid	Glycerolipid metabolism	15365	GC/MS	1719.7	357.1	29849-82-9;	754	C00093	HMDB00126	0	MVA
P_15990	962	glycerophosphorylcholine (GPC)	Glycerophosphocholine	Lipid	Glycerolipid metabolism	15990	LC/MS Pos	694	258.1	28319-77-9;	657272	C00670	HMDB00086	0	MVA
P_1481	974	inositol 1-phosphate (I1P)	myo-Inositol 1-phosphate	Lipid	Inositol metabolism	1481	GC/MS	2057.8	318.1	106032-59-1;		C04006	HMDB00213	0	MVA
P_1128	1143	lanosterol	Lanosterin	Lipid	Sterol/Steroid	1128	GC/MS	2388	393.3	79-63-0;	246983	C01724	HMDB01251	0.258065	UVA_6_12h	too few values in naive
P_1105	673	linoleate (18:2n6)	Linoleic acid	Lipid	Essential fatty acid	1105	LC/MS Neg	5533	279.3	60-33-3;	5280450	C01595	HMDB00673	0	MVA
P_34035	677	linolenate [alpha or gamma; (18:3n3 or 6)]	alpha-Linolenic acid	Lipid	Essential fatty acid	34035	LC/MS Neg	5450	277.3		5280934	C06427	HMDB01388	0.258065	UVA_6_12h	too few values in naive
P_35174	727	mead acid (20:3n9)	5,8,11-Eicosatrienoic acid	Lipid	Long chain fatty acid	35174	LC/MS Neg	5642	305.4	20590-32-3;	5312531		HMDB10378	0.16129	UVA_6_12h	too few values in naive
P_19934	971	myo-inositol	myo-Inositol	Lipid	Inositol metabolism	19934	GC/MS	1924.9	217	87-89-8;		C00137	HMDB00211	0	MVA
P_36802	759	n-Butyl Oleate		Lipid	Fatty acid, ester	36802	GC/MS	2045	265.3	142-77-8;	5354342		HMDB0062659	0.193548	MVA
P_1359	708	oleate (18:1n9)	Oleic acid	Lipid	Long chain fatty acid	1359	LC/MS Neg	5660	281.3	112-80-1;	445639	C00712	HMDB00207	0	MVA
P_33447	702	palmitoleate (16:1n7)	Palmitoleic acid	Lipid	Long chain fatty acid	33447	LC/MS Neg	5477	253.3	373-49-9;	445638	C08362	HMDB03229	0.0322581	MVA
P_37506	1086	palmitoyl sphingomyelin	SM(d18:1/16:0)	Lipid	Sphingolipid	37506	GC/MS	2524	311.3	6254-89-3;	9939941		HMDB0010169	0	MVA
P_12102	956	phosphoethanolamine	O-Phosphoethanolamine	Lipid	Glycerolipid metabolism	12102	GC/MS	1577.3	299.1	1071-23-4;	1015	C00346	HMDB00224	0	MVA
P_32452	888	propionylcarnitine	Propionylcarnitine	Lipid	Fatty acid metabolism (also BCAA metabolism)	32452	LC/MS Pos	1589	218.2	17298-37-2 ;	107738	C03017	HMDB00824	0.741935	UVA_naive	only in naive
P_37487	807	stearamide	Octadecanamide	Lipid	Fatty acid, amide	37487	GC/MS	2071	131	124-26-5;	31292	C13846	HMDB0034146	0	MVA
P_19503	1087	stearoyl sphingomyelin	SM(d18:1/18:0)	Lipid	Sphingolipid	19503	GC/MS	2645	311.3	85187-10-6;85187-10-6 ;	6453725	C00550	HMDB01348	0.0322581	MVA
P_40663	1205	2'-deoxyadenosine 3'-monophosphate	Deoxyadenosine monophosphate	Nucleotide	Purine metabolism, adenine containing	40663	LC/MS Pos	1383.5	332.1	102832-10-0;	12599	C00360	HMDB0000905	0.225806	UVA_6_12h	too few values in naive
P_15949	1260	2'-deoxycytidine	Deoxycytidine	Nucleotide	Pyrimidine metabolism, cytidine containing	15949	LC/MS Pos	1256	228	951-77-9;	13711	C00881	HMDB00014	0.0645161	MVA
P_1411	1225	2'-deoxyguanosine	Deoxyguanosine	Nucleotide	Purine metabolism, guanine containing	1411	LC/MS Neg	1759	266.2	961-07-9;	187790	C00330	HMDB00085	0.258065	UVA_6_12h	too few values in naive
P_15076	1193	2'-deoxyinosine	Deoxyinosine	Nucleotide	Purine metabolism, (hypo)xanthine/inosine containing	15076	LC/MS Neg	1700	251.1	890-38-0;	65058	C05512	HMDB00071	0.258065	UVA_6_12h	too few values in naive
P_21106	1264	5-methylcytosine	5-Methylcytosine	Nucleotide	Pyrimidine metabolism, cytidine containing	21106	GC/MS	1557	254.1	58366-64-6;	65040	C02376	HMDB02894	0	MVA
P_35114	1222	7-methylguanine	7-Methylguanine	Nucleotide	Purine metabolism, guanine containing	35114	GC/MS	1968	294	578-76-7;	11361	C02242	HMDB00897	0.0645161	MVA
P_554	1198	adenine	Adenine	Nucleotide	Purine metabolism, adenine containing	554	GC/MS	1804.2	264	73-24-5;	190	C00147	HMDB00034	0	MVA
P_555	1199	adenosine	Adenosine	Nucleotide	Purine metabolism, adenine containing	555	LC/MS Pos	1650	268.1	58-61-7;	60961	C00212	HMDB00050	0	MVA
P_35142	1207	adenosine 3'-monophosphate (3'-AMP)	3'-AMP	Nucleotide	Purine metabolism, adenine containing	35142	LC/MS Neg	1268	346.1	84-21-9;	15938966	C01367	HMDB03540	0.354839	UVA_6_12h	not in naive, low signal
P_32342	1208	adenosine 5'-monophosphate (AMP)	Adenosine monophosphate	Nucleotide	Purine metabolism, adenine containing	32342	LC/MS Pos	1210	348.1	149022-20-8;	15938965	C00020	HMDB00045	0	MVA
P_18360	1216	adenylosuccinate	Adenylsuccinic acid	Nucleotide	Purine metabolism, adenine containing	18360	LC/MS Neg	569	462.1	19046-78-7;	195	C03794	HMDB00536	0.129032	MVA
P_514	1251	cytidine	Cytidine	Nucleotide	Pyrimidine metabolism, cytidine containing	514	LC/MS Pos	1065	244	65-46-3;	6253	C00475	HMDB00089	0	MVA
P_2372	1255	cytidine 5'-monophosphate (5'-CMP)	Cytidine monophosphate	Nucleotide	Pyrimidine metabolism, cytidine containing	2372	LC/MS Pos	887	324	63-37-6;	7058165	C00055	HMDB00095	0	MVA
P_573	1263	cytosine	Cytosine	Nucleotide	Pyrimidine metabolism, cytidine containing	573	GC/MS	1535.5	254	71-30-7;	597	C00380	HMDB00630	0	MVA
P_32352	1220	guanine	Guanine	Nucleotide	Purine metabolism, guanine containing	32352	LC/MS Pos	1022	152.1	73-40-5;	764	C00242	HMDB00132	0.16129	MVA
P_1573	1224	guanosine	Guanosine	Nucleotide	Purine metabolism, guanine containing	1573	LC/MS Neg	1675	282.1	118-00-3;	6802	C00387	HMDB00133	0	MVA
P_2849	1227	guanosine 5'- monophosphate (5'-GMP)	Guanosine monophosphate	Nucleotide	Purine metabolism, guanine containing	2849	LC/MS Pos	1300	364	5550-12-9;	761	C00144	HMDB01397	0	MVA
P_3127	1190	hypoxanthine	Hypoxanthine	Nucleotide	Purine metabolism, (hypo)xanthine/inosine containing	3127	LC/MS Neg	1313	135.1	68-94-0;	790	C00262	HMDB00157	0	MVA
P_1123	1192	inosine	Inosine	Nucleotide	Purine metabolism, (hypo)xanthine/inosine containing	1123	LC/MS Neg	1600	267.2	58-63-9;	6021	C00294	HMDB00195	0	MVA
P_2133	1194	inosine 5'-monophosphate (IMP)	Inosinic acid	Nucleotide	Purine metabolism, (hypo)xanthine/inosine containing	2133	LC/MS Pos	1310	349	4691-65-0;	8582	C00130	HMDB00175	0	MVA
P_37070	1294	methylphosphate	Methylphosphate	Nucleotide	Purine and pyrimidine metabolism	37070	GC/MS	1221	240.9	7023-27-0;	13130		HMDB0061711	0	MVA
P_1505	1267	orotate	Orotic acid	Nucleotide	Pyrimidine metabolism, orotate containing	1505	GC/MS	1709.6	254.1	50887-69-9;	967	C00295	HMDB00226	0.129032	UVA_6_12h	too few values in naive
P_2183	1272	thymidine	Thymidine	Nucleotide	Pyrimidine metabolism, thymine containing	2183	LC/MS Neg	1935	241.1	50-89-5;	5789	C00214	HMDB00273	0	MVA
P_605	1277	uracil	Uracil	Nucleotide	Pyrimidine metabolism, uracil containing	605	GC/MS	1370.4	241	66-22-8;	1174	C00106	HMDB00300	0	MVA
P_1604	1247	urate	Uric acid	Nucleotide	Purine metabolism, urate metabolism	1604	GC/MS	1928	441.2	69-93-2;120K5305;	1175	C00366	HMDB00289	0.193548	UVA_6_12h	too few values in naive
P_606	1279	uridine	Uridine	Nucleotide	Pyrimidine metabolism, uracil containing	606	LC/MS Neg	1430	243.1	58-96-8;	6029	C00299	HMDB00296	0	MVA
P_39879	1287	uridine monophosphate (5' or 3')	Uridine 5'-monophosphate	Nucleotide	Pyrimidine metabolism, uracil containing	39879	LC/MS Pos	1079	325	58-97-9;	6030	C00105	HMDB00288	0	MVA
P_3147	1187	xanthine	Xanthine	Nucleotide	Purine metabolism, (hypo)xanthine/inosine containing	3147	GC/MS	1889.9	353	69-89-6;	1188	C00385	HMDB00292	0	MVA
P_37093	328	alanylleucine	Alanyl-Leucine	Peptide	Dipeptide	37093	LC/MS Pos	2150	203	1638-60-4;	96801		HMDB0028691	0.258065	UVA_6_12h	too few values in naive
P_38679	336	alanylphenylalanine	Alanyl-Phenylalanine	Peptide	Dipeptide	38679	LC/MS Pos	2422	237.2	3061-90-3;	96814		HMDB0028694	0.258065	UVA_6_12h	too few values in naive
P_37098	339	alanyltyrosine	Alanyl-Tyrosine	Peptide	Dipeptide	37098	LC/MS Pos	1713	253		92946		HMDB0028699	0.258065	UVA_6_12h	too few values in naive
P_22166	343	alpha-glutamylglutamate	Glutamylglutamic acid	Peptide	Dipeptide	22166	LC/MS Pos	857	277.1	3929-61-1;	439500	C01425	HMDB0028818	0.0967742	MVA
P_40033	446	alpha-glutamyltyrosine	Glutamyltyrosine	Peptide	Dipeptide	40033	LC/MS Pos	1810	311.1	3422-39-7;	515717		HMDB0028831	0.193548	UVA_6_12h	too few values in naive
P_41457	389.1	arginylglutamate	Arginyl-Glutamate	Peptide	Dipeptide	41457	LC/MS Pos	587	304.2	15706-89-5;	6995004		HMDB0028708	0.225806	UVA_6_12h	too few values in naive
P_40070	388	arginylisoleucine	Arginyl-Isoleucine	Peptide	Dipeptide	40070	LC/MS Neg	2108	286.3	62632-70-6;	7009553		HMDB0028712	0.548387	UVA_6h	not in naive, low signal
P_39995	389	arginylleucine	Arginyl-Leucine	Peptide	Dipeptide	39995	LC/MS Neg	2157	286.3	1188-24-5;	6992563		HMDB0028713	0.322581	UVA_6_12h	not in naive, low signal
P_42976	337.08	asparagylisoleucine		Peptide	Dipeptide	42976	LC/MS Pos	2070	246.2					0.451613	exclude	low signal
P_42980	337.09	asparagylleucine	Asparaginyl-Leucine	Peptide	Dipeptide	42980	LC/MS Pos	2170	246.2		18218182		HMDB0028735	0.258065	UVA_6_12h	too few values in naive
P_40068	390	aspartylleucine	Asp-Leu	Peptide	Dipeptide	40068	LC/MS Pos	2310	247.2	3062-14-4;	332962		HMDB0028757	0.258065	UVA_6_12h	too few values in naive
P_22175	340	aspartylphenylalanine	Aspartylphenylalanine	Peptide	Dipeptide	22175	LC/MS Pos	2538	281.1	13433-09-5;	93078		HMDB00706	0.258065	UVA_6_12h	too few values in naive
P_37642	376	cysteinylglycine	Cysteinylglycine	Peptide	Dipeptide	37642	GC/MS	1763	240.9	19246-18-5;	439498	C01419	HMDB00078	0.0645161	MVA
P_36738	467	gamma-glutamylglutamate	gamma-Glutamylglutamic acid	Peptide	gamma-glutamyl	36738	LC/MS Pos	1036	277.1	1116-22-9;	92865	C05282	HMDB0011737	0	MVA
P_42994	343.3	glutamine-leucine	Leucyl-Glutamine	Peptide	Dipeptide	42994	LC/MS Pos	2180	260.2		4305457		HMDB0028927	0.258065	UVA_6_12h	too few values in naive
P_21030	312	glycylglycine	Glycyl-glycine	Peptide	Dipeptide	21030	GC/MS	1447.3	258.1	556-50-3;	11163	C02037	HMDB11733	0.0322581	MVA
P_34398	316	glycylleucine	Glycylleucine	Peptide	Dipeptide	34398	LC/MS Pos	2236	189.1	869-19-2;	92843	C02155	HMDB00759	0.193548	UVA_6_12h	too few values in naive
P_33954	319	glycylphenylalanine	Glycyl-Phenylalanine	Peptide	Dipeptide	33954	LC/MS Neg	2193	221.2	3321-03-7;	97415		HMDB0028848	0.258065	UVA_6_12h	too few values in naive
P_22171	314	glycylproline	Glycylproline	Peptide	Dipeptide	22171	LC/MS Pos	1115	173.1	704-15-4;	79101		HMDB00721	0.258065	UVA_6_12h	too few values in naive
P_40061	392	histidylleucine	Histidinyl-Leucine	Peptide	Dipeptide	40061	LC/MS Neg	2171	267.2	7763-65-7;	440549	C05010	HMDB0028889	0.129032	UVA_6_12h	too few values in naive
P_40046	402	isoleucylalanine	Isoleucyl-Alanine	Peptide	Dipeptide	40046	LC/MS Pos	1686	203.2	24787-73-3;	5246009		HMDB0028900	0.258065	UVA_6_12h	too few values in naive
P_40019	405	isoleucylglutamine	Isoleucyl-Glutamine	Peptide	Dipeptide	40019	LC/MS Pos	1530	260.2		22935676		HMDB0028905	0.258065	UVA_6_12h	too few values in naive
P_40008	406	isoleucylglycine	Isoleucyl-Glycine	Peptide	Dipeptide	40008	LC/MS Pos	1732	189.2	868-28-0;	342532		HMDB0028907	0.354839	UVA_6h	not in naive, low signal
P_40067	408	isoleucylphenylalanine	Isoleucyl-Phenylalanine	Peptide	Dipeptide	40067	LC/MS Pos	3155	279.2	22951-98-0;	435728		HMDB0028914	0.258065	UVA_6_12h	too few values in naive
P_40049	412	isoleucylvaline	Isoleucyl-Valine	Peptide	Dipeptide	40049	LC/MS Pos	2202	231.2	41017-96-3;	435949		HMDB0028920	0.322581	UVA_6h	not in naive, low signal
P_40010	413	leucylalanine	Leucyl-Alanine	Peptide	Dipeptide	40010	LC/MS Pos	1760	203.2	7298-84-2;	81721		HMDB0028922	0.258065	UVA_6_12h	too few values in naive
P_40045	418	leucylglycine	Leucyl-Glycine	Peptide	Dipeptide	40045	LC/MS Pos	1800	189.2	686-50-0;	79070		HMDB0028929	0.258065	UVA_6_12h	too few values in naive
P_36756	360	leucylleucine	Leucyl-Leucine	Peptide	Dipeptide	36756	LC/MS Pos	3012	245.1	3303-31-9;	94244	C11332	HMDB0028933	0.225806	UVA_6_12h	too few values in naive
P_40056	425	lysylisoleucine	Lysyl-Isoleucine	Peptide	Dipeptide	40056	LC/MS Neg	1992	258.3	20556-13-2;	7010499		HMDB0028954	0.258065	UVA_6_12h	too few values in naive
P_40020	426	lysylleucine		Peptide	Dipeptide	40020	LC/MS Neg	2034	258.3	7369-79-1;				0.548387	exclude	too many missings
P_41419	454.9	phenylalanylaspartate	Phenylalanyl-Aspartate	Peptide	Dipeptide	41419	LC/MS Neg	1559	279.1	22828-05-3;	6992643		HMDB0028991	0.258065	UVA_6_12h	too few values in naive
P_40192	428	phenylalanylleucine		Peptide	Dipeptide	40192	LC/MS Pos	3252	279.2	3303-55-7;	4078229		HMDB0253025	0.225806	UVA_6_12h	too few values in naive
P_40016	430	phenylalanylserine	Phenylalanyl-Serine	Peptide	Dipeptide	40016	LC/MS Neg	2301	251.2	16053-39-7;	9859812		HMDB0029004	0.387097	UVA_6h	not in naive, low signal
P_40066	431	serylleucine	Serylleucine	Peptide	Dipeptide	40066	LC/MS Pos	2106	219.2	6665-16-3;	7015695		HMDB0029043	0.258065	UVA_6_12h	too few values in naive
P_40054	432	serylphenyalanine	Serylphenylalanine	Peptide	Dipeptide	40054	LC/MS Pos	2348	253.2		7009597		HMDB0029046	0.258065	UVA_6_12h	too few values in naive
P_42972	363.85	threonylisoleucine	Threoninyl-Isoleucine	Peptide	Dipeptide	42972	LC/MS Pos	2135	233.2		57281443		HMDB0029064	0.387097	UVA_6_12h	not in naive, low signal
P_40051	433	threonylleucine	Threoninyl-Leucine	Peptide	Dipeptide	40051	LC/MS Pos	2204	233.2	50299-12-2;	7021827		HMDB0029065	0.258065	UVA_6_12h	too few values in naive
P_31530	364	threonylphenylalanine	Threoninyl-Phenylalanine	Peptide	Dipeptide	31530	LC/MS Pos	2500	267.2	16875-27-7;	7010579		HMDB0029068	0.258065	UVA_6_12h	too few values in naive
P_41375	438.9	tyrosylglycine	Tyrosyl-Glycine	Peptide	Dipeptide	41375	LC/MS Pos	1596.8	239.1	673-05-5;	7021854		HMDB0029105	0.258065	UVA_6_12h	too few values in naive
P_40031	437	tyrosylleucine	Tyrosyl-Leucine	Peptide	Dipeptide	40031	LC/MS Pos	2656	295.2	17355-10-1;	4466134		HMDB0029109	0.258065	UVA_6_12h	too few values in naive
P_41424	376.3	tyrosylvaline	Tyr-Val	Peptide	Dipeptide	41424	LC/MS Pos	2041	281.2	17355-09-8;	14767562		HMDB0029118	0.258065	UVA_6_12h	too few values in naive
P_40688	374	valylphenylalanine	Valyl-Phenylalanine	Peptide	Dipeptide	40688	LC/MS Pos	2790	265.2	3918-92-1;	6993120		HMDB0029134	0.258065	UVA_6_12h	too few values in naive
P_35490	1472	2-ethylhexanoate (isobar with 2-propylpentanoate)	2-Ethylhexanoic acid	Xenobiotics	Chemical	35490	LC/MS Neg	3909	143.1		8697		HMDB0062546	0.129032	MVA
P_37429	1734	5-hydroxymethylfurfural	5-Hydroxymethyl-2-furancarboxaldehyde	Xenobiotics	Food component/Plant	37429	LC/MS Pos	1992	127.1	67-47-0;	237332	C11101	HMDB0034355	0.129032	MVA
P_20699	1818	erythritol	Erythritol	Xenobiotics	Sugar, sugar substitute, starch	20699	GC/MS	1517.5	217	149-32-6;	222285	C00503	HMDB02994	0	MVA
P_37238	1630	Gentamycin*	Gentamicin	Xenobiotics	Drug	37238	LC/MS Pos	515	239.7	1405-41-0;	3467	C00505	HMDB0014936	0.258065	UVA_6_12h	too few values in naive
P_27728	1436	glycerol 2-phosphate	beta-Glycerophosphoric acid	Xenobiotics	Chemical	27728	GC/MS	1691.8	243	819-83-0;	2526	C02979	HMDB02520	0.0967742	MVA
P_37468	1593	penicillin G	Penicillin G	Xenobiotics	Drug	37468	LC/MS Neg	3848	333.2	69-57-8;	5904	C05551	HMDB0015186	0	MVA
P_36817	1488	phenol red		Xenobiotics	Chemical	36817	LC/MS Neg	3650	353.1	143-74-8;	582990	C12600		0.0322581	MVA
P_39872	1617	streptomycin	Streptomycin	Xenobiotics	Drug	39872	LC/MS Pos	543.3	300.8	3810-74-0;	19649	C00413	HMDB0015214	0.0322581	MVA

## Sheet: Metabs_Org_Int
SAMPLE_NAME	SAMPLE_ID	Group	Group_merged	GROUP_DESC	GROUP_ID	TIME	TREATMENT	BRADFORD_PROTEIN	Sample_exclusion	Sample_exclusion_comment	exclude.P_33961.1-stearoylglycerophosphocholine.Int	exclude.P_35649.sedoheptulose-7-phosphate.Int	exclude.P_39511.campesterol.Int	exclude.P_40020.lysylleucine.Int	exclude.P_42976.asparagylisoleucine.Int	MVA.P_1123.inosine.Int	MVA.P_1125.isoleucine.Int	MVA.P_1126.alanine.Int	MVA.P_11398.asparagine.Int	MVA.P_11438.phosphate.Int	MVA.P_11777.glycine.Int	MVA.P_12021.fructose-6-phosphate.Int	MVA.P_12102.phosphoethanolamine.Int	MVA.P_1284.threonine.Int	MVA.P_1299.tyrosine.Int	MVA.P_1301.lysine.Int	MVA.P_1302.methionine.Int	MVA.P_1303.malate.Int	MVA.P_1366.trans-4-hydroxyproline.Int	MVA.P_1470.mannose-6-phosphate.Int	MVA.P_1494.5-oxoproline.Int	MVA.P_1508.pantothenate.Int	MVA.P_15122.glycerol.Int	MVA.P_15442.6-phosphogluconate.Int	MVA.P_15500.carnitine.Int	MVA.P_15506.choline.Int	MVA.P_1564.citrate.Int	MVA.P_15681.4-guanidinobutanoate.Int	MVA.P_1573.guanosine.Int	MVA.P_15949.2'-deoxycytidine.Int	MVA.P_15996.aspartate.Int	MVA.P_1638.arginine.Int	MVA.P_1643.fumarate.Int	MVA.P_1648.serine.Int	MVA.P_1649.valine.Int	MVA.P_1670.urea.Int	MVA.P_18289.3'-dephosphocoenzyme A.Int	MVA.P_18360.adenylosuccinate.Int	MVA.P_1898.proline.Int
UNVE-00062	1381934	naive_CTRL_6h		control (no treatment)	n_Ctrl_6h	6h	Ctrl	0.055	exclude	too low protein/metabolite content, sample technically failed						231441	169125	1891445	28523	18440354	4440990	6081	1119826	157299	86593	14366	131575	53547	57139	3480	109660	9504	445304	7920	256678	187987	25934	9499	40296	6084	9264619	134794	43331	422574	86585	69776		10685	325129
UNVE-00063	1381935	naive_CTRL_6h	naive_CTRL	control (no treatment)	n_Ctrl_6h	6h	Ctrl	0.27	include							558803	291069	3009104	68363	37504108	6854772	48990	2547875	257272	141010	28105	134811	138762	89524	19214	155300	15797	425745	28716	376777	245268	31740	10955	96038	5736	17064826	188114	66750	587207	134034	356239	2921	8539	365674
UNVE-00064	1381936	naive_CTRL_6h	naive_CTRL	control (no treatment)	n_Ctrl_6h	6h	Ctrl	0.385	include		16398					617521	245323	2743113	60090	30803356	6294345	13752	2116763	193192	113013	22927	133379	105673	97474	3938	161246	15099	451516	22508	387545	231549	33057	9020	114161	5011	15272052	172190	69356	456602	149040	322131	4329	10211	339619
UNVE-00065	1381937	naive_CTRL_6h	naive_CTRL	control (no treatment)	n_Ctrl_6h	6h	Ctrl	0.556	include							534811	227290	2668152	61368	31467280	6122841	15565	2218508	197657	84601	22871	133186	107957	80731	8694	87235	12826	252923	20017	355140	217336	23606	10834	94112	4127	15120480	168447	70425	457627	112592	344659	2700	10044	369578
UNVE-00066	1381938	naive_PTTH_6h	naive_PTTH	PTTH 1mM	n_PTTH_6h	6h	PTTH	0.367	include							425915	204445	2041271	41350	35680092	3156423	12343	1863129	146875	116080	15552	131681	127401	88340	11422	128557	384878	591239	18954	278814	211937	138068	5471	76076	6140	9255055	174200	98671	284243	110598	342020	3544	4315	272418
UNVE-00067	1381939	naive_PTTH_6h	naive_PTTH	PTTH 1mM	n_PTTH_6h	6h	PTTH	0.261	include				19889			555601	229278	2151906	36866	37626056	3317374	9660	2045103	161175	126469	17653	158788	184040	78032		252734	442052	230598	22514	309031	225196	115978	5651	128212	9041	9873144	209084	98459	344615	143708	290540	5032	4937	303386
UNVE-00068	1381940	naive_PTTH_6h	naive_PTTH	PTTH 1mM	n_PTTH_6h	6h	PTTH	0.287	include							492003	225305	2298568	45955	38229548	3520592	28774	2064853	164424	92243	14339	135902	124827	73956	9758	209140	432746	662050	30210	312509	231888	154021	5343	108200	6967	9955981	192282	87533	315195	118707	300478	4973		276395
UNVE-00069	1381941	naive_PTTH_6h	naive_PTTH	PTTH 1mM	n_PTTH_6h	6h	PTTH	0.394	include							410620	197960	2023311	37313	32088942	3060073	11318	1850695	121824	102040	15248	128038	153529	66246	9561	177548	383444	256388	20988	290286	210926	100925	4554	78660	6944	8848166	174649	79253	293845	104525	240969	3135	4543	228687
UNVE-00070	1381942	PLP_CTRL_6h	PLP_CTRL	control (no treatment)	PLP_Ctrl_6h	6h	Ctrl	1.066	include			6313		4492	8504	372337	654284	6864786	66476	34044908	3825772	237163	1193513	481133	801642	121817	302131	97302	184210	133094	32694	10220	939799	12217	49722	331499	103003	14807	59403	8591	3106030	443061	62850	1787989	639585	236495	29822	7273	750451
UNVE-00071	1381943	PLP_CTRL_6h	PLP_CTRL	control (no treatment)	PLP_Ctrl_6h	6h	Ctrl	0.926	include					3957		310048	720775	7622620	74012	38126744	4541928	220859	1193495	631654	733411	141260	311481	106936	164222	122333	29423	9380	796161	9246	47667	310098	128921	13978	38718	15046	3205503	432224	83884	2318943	622323	286315	25342	8914	780777
UNVE-00072	1381944	PLP_CTRL_6h	PLP_CTRL	control (no treatment)	PLP_Ctrl_6h	6h	Ctrl	0.881	include			9417	18880	3928	4729	397373	585742	7030462	77776	35985028	4014839	256458	1224395	493887	714275	114406	287675	89248	168464	150019	33773	9918	453061	10407	49206	339176	125119	14424	69902	6158	3271524	410960	83051	1795562	571983	257679	23926	11651	740043
UNVE-00073	1381945	PLP_CTRL_6h	PLP_CTRL	control (no treatment)	PLP_Ctrl_6h	6h	Ctrl	0.94	include			4409	22120	3687	4507	338046	590368	7203129	67710	35359472	3932646	216993	1183475	552267	680488	118668	286174	97461	166415	134228	26866	10121	567498	10321	46351	320309	113365	13314	45115	11706	2820056	427474	86605	1989303	562135	274083	23864	11213	715526
UNVE-00074	1381946	PLP_PTTH_6h	PLP_PTTH	PTTH 1mM	PLP_PTTH_6h	6h	PTTH	0.956	include		28735			3988	4096	352846	519433	6307609	70114	32124544	3019844	230088	1051547	413180	607413	112251	284733	73902	190261	98285	37561	307184	721556	18019	35114	342370	104606	9076	58173	6274	2889593	392814	61691	1488339	507697	244804	20893	7571	610700
UNVE-00075	1381947	PLP_PTTH_6h	PLP_PTTH	PTTH 1mM	PLP_PTTH_6h	6h	PTTH	1.031	include		27583	7989	14435	2950	7092	339921	641163	6236340	78973	31508464	2980383	260859	1069669	480535	670094	91864	295833	82589	187809	116309	55963	347304	666957	21307	38900	354890	103665	7249	51412	10345	2860240	388759	61533	1637052	498876	264442	20215	7540	628726
UNVE-00076	1381948	PLP_PTTH_6h	PLP_PTTH	PTTH 1mM	PLP_PTTH_6h	6h	PTTH	0.986	include				11818	4618	8553	351075	622113	6812056	94250	37660444	3120712	231353	1127601	518926	668295	95518	274123	117066	204122	94900	61606	373245	913644	22333	41464	366604	111575	6993	61147	7526	3048596	421123	81714	1665691	512056	267238	19942	6963	626824
UNVE-00077	1381949	PLP_PTTH_6h	PLP_PTTH	PTTH 1mM	PLP_PTTH_6h	6h	PTTH	0.975	include				20520	4121	5737	365711	532676	6109171	65284	35693872	2946482	131499	1106466	394375	615398	88608	248533	74026	187661	61660	42194	327489	839344	20900	34051	357347	101167	9329	67351	5382	2746566	377780	54424	1437586	471158	321196	18342	7399	554174
UNVE-00081	1381953	PLP_CTRL_12h	PLP_CTRL	control (no treatment)	PLP_Ctrl_12h	12h	Ctrl	1.018	include		47070		21245	3423		305670	614462	6329167	62345	32637034	3319359	166612	1226986	452659	766342	119947	275181	99286	131353	108806	32055	8166	532912	10159	36302	358434	118494	7567	50328	4545	1810586	429435	99057	1764986	541242	287697	17922	4631	622589
UNVE-00082	1381954	PLP_CTRL_12h	PLP_CTRL	control (no treatment)	PLP_Ctrl_12h	12h	Ctrl	1.13	include			5051	12064		5751	302245	599249	6699170	67566	37536956	3346712	182152	1180066	510881	739228	108653	266796	119499	88779	110138	40979	8517	754153	10404	35904	324255	161876	7856	45818	8098	2034303	414311	128203	1912633	558075	211428	20449	4583	664348
UNVE-00083	1381955	PLP_CTRL_12h	PLP_CTRL	control (no treatment)	PLP_Ctrl_12h	12h	Ctrl	0.891	include			3742				314692	608753	5938403	51199	31609416	3051675	138936	1116183	429257	650775	80813	290809	95216	96395	91779	22532	7280	962790	8176	33467	303395	132779	8773	44271	7424	1932491	369701	121845	1610484	515689	224331	17425	13902	671975
UNVE-00084	1381956	PLP_PTTH_12h	PLP_PTTH	PTTH 1mM	PLP_PTTH_12h	12h	PTTH	0.94	include				11098	3230	8553	240738	596811	5093251	58236	35871828	2264065	157825	1015623	434228	665931	114602	303488	77324	131030	65218	37623	461136	734737	11273	27229	375422	160613		35345	14087	1581200	391220	58360	1583135	532744	230039	13187	4107	563262
UNVE-00085	1381957	PLP_PTTH_12h	PLP_PTTH	PTTH 1mM	PLP_PTTH_12h	12h	PTTH	0.764	include			2977			8320	312746	646340	5347408	66173	40282568	2263640	116015	1003582	431020	594616	76751	276421	77288	162024	51394	44621	456289	746138	9439	24572	318826	120606	4789	36358	12825	1570584	326650	84547	1427940	515484	204333	14709	11238	448689
UNVE-00086	1381958	PLP_PTTH_12h	PLP_PTTH	PTTH 1mM	PLP_PTTH_12h	12h	PTTH	0.65	include					4508	4757	323576	535598	4711255	39365	32706574	2242905	122069	1038220	312286	614433	76277	247576	80090	133332	64367	55895	440275	592660	11915	25853	358922	122598	4895	67609	3123	1399149	362283	61918	1160974	427768	291743	9910	4216	492936
[truncated: 116 more columns]

## Sheet: Metabs_LOG_MedNorm
SAMPLE_NAME	SAMPLE_ID	Group	Group_merged	GROUP_DESC	GROUP_ID	TIME	TREATMENT	BRADFORD_PROTEIN	Sample_exclusion	Sample_exclusion_comment	exclude.P_33961.1-stearoylglycerophosphocholine.LOG_Int_MedNorrm	exclude.P_35649.sedoheptulose-7-phosphate.LOG_Int_MedNorrm	exclude.P_39511.campesterol.LOG_Int_MedNorrm	exclude.P_40020.lysylleucine.LOG_Int_MedNorrm	exclude.P_42976.asparagylisoleucine.LOG_Int_MedNorrm	MVA.P_1123.inosine.LOG_Int_MedNorrm	MVA.P_1125.isoleucine.LOG_Int_MedNorrm	MVA.P_1126.alanine.LOG_Int_MedNorrm	MVA.P_11398.asparagine.LOG_Int_MedNorrm	MVA.P_11438.phosphate.LOG_Int_MedNorrm	MVA.P_11777.glycine.LOG_Int_MedNorrm	MVA.P_12021.fructose-6-phosphate.LOG_Int_MedNorrm	MVA.P_12102.phosphoethanolamine.LOG_Int_MedNorrm	MVA.P_1284.threonine.LOG_Int_MedNorrm	MVA.P_1299.tyrosine.LOG_Int_MedNorrm	MVA.P_1301.lysine.LOG_Int_MedNorrm	MVA.P_1302.methionine.LOG_Int_MedNorrm	MVA.P_1303.malate.LOG_Int_MedNorrm	MVA.P_1366.trans-4-hydroxyproline.LOG_Int_MedNorrm	MVA.P_1470.mannose-6-phosphate.LOG_Int_MedNorrm	MVA.P_1494.5-oxoproline.LOG_Int_MedNorrm	MVA.P_1508.pantothenate.LOG_Int_MedNorrm	MVA.P_15122.glycerol.LOG_Int_MedNorrm	MVA.P_15442.6-phosphogluconate.LOG_Int_MedNorrm	MVA.P_15500.carnitine.LOG_Int_MedNorrm	MVA.P_15506.choline.LOG_Int_MedNorrm	MVA.P_1564.citrate.LOG_Int_MedNorrm	MVA.P_15681.4-guanidinobutanoate.LOG_Int_MedNorrm	MVA.P_1573.guanosine.LOG_Int_MedNorrm	MVA.P_15949.2'-deoxycytidine.LOG_Int_MedNorrm	MVA.P_15996.aspartate.LOG_Int_MedNorrm	MVA.P_1638.arginine.LOG_Int_MedNorrm	MVA.P_1643.fumarate.LOG_Int_MedNorrm	MVA.P_1648.serine.LOG_Int_MedNorrm	MVA.P_1649.valine.LOG_Int_MedNorrm	MVA.P_1670.urea.LOG_Int_MedNorrm	MVA.P_18289.3'-dephosphocoenzyme A.LOG_Int_MedNorrm	MVA.P_18360.adenylosuccinate.LOG_Int_MedNorrm	MVA.P_1898.proline.LOG_Int_MedNorrm
UNVE-00062	1381934	naive_CTRL_6h		control (no treatment)	n_Ctrl_6h	6h	Ctrl	0.055	exclude	too low protein/metabolite content, sample technically failed						7.1396	7.00336	8.05195	6.23035	9.04092	8.42264	5.55913	7.82431	6.97188	6.71264	5.93249	6.89433	6.50389	6.53209	5.31673	6.8152	5.75306	7.42381	5.67388	7.18454	7.04928	6.18902	5.75283	6.38042	5.55934	8.74198	6.90483	6.41195	7.40106	6.7126	6.61886		5.80393	7.28721
UNVE-00063	1381935	naive_CTRL_6h	naive_CTRL	control (no treatment)	n_Ctrl_6h	6h	Ctrl	0.27	include							6.34346	6.06019	7.07464	5.43102	8.17028	7.43219	5.28631	7.00238	6.00659	5.74545	5.04498	5.72592	5.73847	5.54814	4.87982	5.78737	4.79477	6.22535	5.05432	6.17228	5.98584	5.09781	4.63581	5.57864	4.35481	7.8283	5.87062	5.42065	6.36499	5.72341	6.14794	4.06173	4.52761	6.15929
UNVE-00064	1381936	naive_CTRL_6h	naive_CTRL	control (no treatment)	n_Ctrl_6h	6h	Ctrl	0.385	include		4.85699					6.43285	6.03194	7.08044	5.421	8.13079	7.44115	4.78056	6.96787	5.92819	5.69533	5.00254	5.76728	5.66616	5.63109	4.23747	5.84969	4.82115	6.29687	4.99453	6.23052	6.00684	5.16146	4.5974	5.69971	4.34212	7.82609	5.8782	5.48328	6.30173	5.8155	6.15023	4.27858	4.65127	6.17319
UNVE-00065	1381937	naive_CTRL_6h	naive_CTRL	control (no treatment)	n_Ctrl_6h	6h	Ctrl	0.556	include							6.44014	6.06852	7.13815	5.49988	8.2098	7.49889	4.90409	7.058	6.00785	5.63932	5.07123	5.8364	5.74519	5.61898	4.65116	5.65263	4.82003	6.11493	5.01334	6.26234	6.04907	5.08496	4.74673	5.68559	4.32758	7.89151	5.9384	5.55967	6.37245	5.76345	6.24933	4.1433	4.71385	6.27965
UNVE-00066	1381938	naive_PTTH_6h	naive_PTTH	PTTH 1mM	n_PTTH_6h	6h	PTTH	0.367	include							6.3073	5.98856	6.98788	5.29446	8.23041	7.17718	4.7694	6.94822	5.84493	5.74274	4.86977	5.7975	5.78315	5.62414	4.73572	5.78708	6.2633	6.44974	4.95568	6.1233	6.00419	5.81807	4.41605	5.55923	4.46615	7.64436	5.91903	5.67217	6.13167	5.72173	6.21203	4.22747	4.31296	6.11322
UNVE-00067	1381939	naive_PTTH_6h	naive_PTTH	PTTH 1mM	n_PTTH_6h	6h	PTTH	0.261	include				4.90813			6.35428	5.96988	6.94234	5.17614	8.18501	7.13031	4.5945	6.92023	5.81682	5.7115	4.85634	5.81034	5.87443	5.50179		6.01218	6.25499	5.97237	4.96197	6.09952	5.96208	5.67389	4.36164	5.71745	4.56573	7.60397	5.92984	5.60277	6.14685	5.767	6.07272	4.31126	4.30298	6.09151
UNVE-00068	1381940	naive_PTTH_6h	naive_PTTH	PTTH 1mM	n_PTTH_6h	6h	PTTH	0.287	include							6.24005	5.90085	6.90954	5.21042	8.13048	7.0947	5.00708	6.86297	5.76405	5.51302	4.7046	5.68131	5.64439	5.41706	4.53744	5.86852	6.18432	6.36897	5.02823	6.04295	5.91336	5.73566	4.27587	5.58231	4.39113	7.54617	5.83202	5.49026	6.04666	5.62256	6.0259	4.2447		5.98961
UNVE-00069	1381941	naive_PTTH_6h	naive_PTTH	PTTH 1mM	n_PTTH_6h	6h	PTTH	0.394	include							6.38145	6.06459	7.07407	5.33987	8.27436	7.25374	4.82178	7.03534	5.85374	5.77678	4.95122	5.87535	5.9542	5.58917	4.74851	6.01732	6.35171	6.17691	5.08998	6.23084	6.09214	5.77201	4.4264	5.66376	4.60962	7.71486	6.01018	5.66702	6.23613	5.78723	6.14997	4.26425	4.42535	6.12725
UNVE-00070	1381942	PLP_CTRL_6h	PLP_CTRL	control (no treatment)	PLP_Ctrl_6h	6h	Ctrl	1.066	include			4.04171		3.89391	4.1711	5.81241	6.05724	7.0781	5.06414	7.77353	6.82419	5.61652	6.3183	5.92374	6.14545	5.32718	5.72167	5.22959	5.50679	5.36563	4.75594	4.25092	6.21451	4.32844	4.93802	5.76196	5.25432	4.41194	5.01528	4.17552	6.73368	5.88794	5.03978	6.49384	6.04737	5.61529	4.71601	4.10319	6.1168
UNVE-00071	1381943	PLP_CTRL_6h	PLP_CTRL	control (no treatment)	PLP_Ctrl_6h	6h	Ctrl	0.926	include					3.83259		5.72665	6.09302	7.11733	5.10452	7.81645	6.89246	5.57934	6.31204	6.0357	6.10057	5.38524	5.72865	5.26435	5.45065	5.32277	4.70391	4.20742	6.13622	4.20118	4.91344	5.72672	5.34555	4.38067	4.82313	4.41264	6.74112	5.87093	5.1589	6.60051	6.02924	5.69207	4.63906	4.18529	6.12775
UNVE-00072	1381944	PLP_CTRL_6h	PLP_CTRL	control (no treatment)	PLP_Ctrl_6h	6h	Ctrl	0.881	include			4.20625	4.50834	3.82651	3.90711	5.83154	6.00005	7.07933	5.12319	7.78846	6.83601	5.64136	6.32026	5.92597	6.08621	5.29079	5.69124	5.18294	5.45885	5.40849	4.76091	4.22877	5.8885	4.24967	4.92436	5.76277	5.32966	4.39143	5.07683	4.02178	6.74709	5.84614	5.15169	6.48654	5.98972	5.64342	4.61121	4.2987	6.1016
UNVE-00073	1381945	PLP_CTRL_6h	PLP_CTRL	control (no treatment)	PLP_Ctrl_6h	6h	Ctrl	0.94	include			3.88883	4.58927	3.81116	3.89838	5.77346	6.01561	7.10201	5.07514	7.79299	6.83917	5.58093	6.31765	5.98664	6.07731	5.31882	5.70112	5.23332	5.46568	5.37233	4.67369	4.24971	5.99845	4.25821	4.91055	5.75006	5.29897	4.3688	4.89881	4.3129	6.69475	5.8754	5.18203	6.54319	5.99433	5.68237	4.62223	4.29421	6.09911
UNVE-00074	1381946	PLP_PTTH_6h	PLP_PTTH	PTTH 1mM	PLP_PTTH_6h	6h	PTTH	0.956	include		4.75519			3.89754	3.90914	5.84437	6.01231	7.09665	5.14259	7.80362	6.77677	5.65868	6.31861	5.91292	6.08027	5.34697	5.75122	5.16544	5.57613	5.28927	4.87152	5.78418	6.15505	4.55251	4.84226	5.83128	5.31634	4.25468	5.0615	4.09433	6.75762	5.89097	5.087	6.46948	6.00239	5.6856	4.61678	4.17594	6.08261
UNVE-00075	1381947	PLP_PTTH_6h	PLP_PTTH	PTTH 1mM	PLP_PTTH_6h	6h	PTTH	1.031	include		4.66542	4.12727	4.3842	3.6946	4.07555	5.75616	6.03175	7.01971	5.12226	7.72321	6.69905	5.64119	6.25403	5.90651	6.05092	5.18793	5.69583	5.1417	5.4985	5.29039	4.97268	5.76549	6.04888	4.5533	4.81473	5.77487	5.24041	4.08506	4.93585	4.23951	6.68118	5.81446	5.01389	6.43884	5.92277	5.64711	4.53045	4.10215	6.02324
UNVE-00076	1381948	PLP_PTTH_6h	PLP_PTTH	PTTH 1mM	PLP_PTTH_6h	6h	PTTH	0.986	include				4.25461	3.84652	4.11418	5.72746	5.97593	7.01534	5.15634	7.75795	6.67632	5.54634	6.23422	5.89717	6.00703	5.16215	5.62001	5.25049	5.49195	5.15933	4.97169	5.75406	6.14284	4.53101	4.79973	5.74626	5.22963	4.02673	4.96844	4.05863	6.66616	5.80647	5.09436	6.40366	5.89138	5.60896	4.48183	4.02486	5.97921
UNVE-00077	1381949	PLP_PTTH_6h	PLP_PTTH	PTTH 1mM	PLP_PTTH_6h	6h	PTTH	0.975	include				4.55892	3.86174	4.00543	5.80988	5.97321	7.03272	5.06155	7.79934	6.71605	5.36566	6.29068	5.84265	6.0359	5.19422	5.64213	5.11613	5.52012	5.03675	4.87199	5.76194	6.17068	4.56689	4.77887	5.79983	5.25178	4.21658	5.07509	3.97769	6.68553	5.82398	4.98253	6.40438	5.91991	5.75351	4.51019	4.11592	5.99039
UNVE-00081	1381953	PLP_CTRL_12h	PLP_CTRL	control (no treatment)	PLP_Ctrl_12h	12h	Ctrl	1.018	include		4.98054		4.63505	3.8422		5.79304	6.09629	7.10914	5.10259	7.8215	6.82885	5.5295	6.39663	5.96356	6.19221	5.38678	5.74741	5.30468	5.42623	5.34444	4.81369	4.2198	6.03445	4.31464	4.86772	5.8622	5.38149	4.18671	5.0096	3.96532	6.56561	5.94069	5.30368	6.55453	6.04118	5.76673	4.56118	3.97347	6.10199
UNVE-00082	1381954	PLP_CTRL_12h	PLP_CTRL	control (no treatment)	PLP_Ctrl_12h	12h	Ctrl	1.13	include			3.99889	4.37701		4.05526	5.77588	6.07312	7.12154	5.12524	7.86998	6.82013	5.55595	6.36742	6.00384	6.16429	5.33156	5.7217	5.37288	5.24383	5.33745	4.90808	4.2258	6.17298	4.31272	4.85066	5.8064	5.5047	4.19072	4.95655	4.20389	6.60393	5.91284	5.40341	6.57715	6.04221	5.62068	4.60619	3.95667	6.11791
UNVE-00083	1381955	PLP_CTRL_12h	PLP_CTRL	control (no treatment)	PLP_Ctrl_12h	12h	Ctrl	0.891	include			3.90302				5.8278	6.11436	7.10359	5.03918	7.82973	6.81445	5.47273	6.37765	5.96263	6.14335	5.2374	5.79352	5.30863	5.31397	5.29266	4.68272	4.19205	6.31345	4.24246	4.85453	5.81192	5.45304	4.27306	4.97603	4.20055	6.61603	5.89777	5.41572	6.53687	6.0423	5.6808	4.57109	4.47299	6.15727
UNVE-00084	1381956	PLP_PTTH_12h	PLP_PTTH	PTTH 1mM	PLP_PTTH_12h	12h	PTTH	0.94	include				4.25948	3.72344	4.14636	5.59578	5.99008	6.92123	4.97943	7.76899	6.56913	5.41241	6.22097	5.85196	6.03767	5.27343	5.69638	5.10255	5.33161	5.02861	4.78969	5.87807	6.08037	4.26628	4.64927	5.78876	5.42002		4.76257	4.36306	6.41323	5.80666	4.98035	6.41376	5.94076	5.57604	4.33439	3.82776	5.96495
UNVE-00085	1381957	PLP_PTTH_12h	PLP_PTTH	PTTH 1mM	PLP_PTTH_12h	12h	PTTH	0.764	include			3.71901			4.16535	5.74042	6.05569	6.97337	5.06591	7.85034	6.60003	5.30974	6.24678	5.87972	6.01946	5.13031	5.6868	5.13334	5.45481	4.95614	4.89477	5.90447	6.11805	4.22015	4.63567	5.74878	5.3266	3.92547	4.80583	4.35328	6.44129	5.75931	5.17232	6.39994	5.95744	5.55556	4.41281	4.29592	5.89717
UNVE-00086	1381958	PLP_PTTH_12h	PLP_PTTH	PTTH 1mM	PLP_PTTH_12h	12h	PTTH	0.65	include					3.99805	4.0214	5.85404	6.0729	7.0172	4.93918	7.8587	6.69488	5.43067	6.36035	5.83862	6.13254	5.22646	5.73777	5.24764	5.469	5.15273	5.09144	5.98779	6.11687	4.42016	4.75658	5.89906	5.43255	4.03382	5.17407	3.83864	6.48993	5.90311	5.13588	6.40889	5.97527	5.80907	4.34014	3.96897	6.03686
[truncated: 116 more columns]

## Sheet: NLME_results
P_Param_ID	Parameter_Name	SUPER_PATHWAY	dataset_name	Comp_for_pub	model_Nr	model	comparisons	contrast	contrast ratio	contrast SE	contrast df	t-ratio	p-value	p_value_BH_adj_per_model_Nr	p_value_BH_adj_per_model_Nr_contrast	categorical_BH_adj_p_value	Change_dir_in_Comp_for_pub
P_15681	4-guanidinobutanoate	Amino acid	Tcells_PTTH_norm	2_Naive CTRL naive PTTH	5	mixed: ~ CELL*TREATMENT, random = ~1|TIME	~ CELL*TREATMENT; contrast function: pairwise	naive Ctrl - naive PTTH	0.289991	0.054304	15	5.34014	8.2519e-05	0.000232496	0.00102774	p<0.01	sig down
P_15681	4-guanidinobutanoate	Amino acid	Tcells_PTTH_norm	1_Naïve CTRL vs. PLP CTRL	5	mixed: ~ CELL*TREATMENT, random = ~1|TIME	~ CELL*TREATMENT; contrast function: pairwise	naive Ctrl - PLP Ctrl	0.279619	0.0517988	15	5.39818	7.39401e-05	0.000209944	0.000158278	p<0.01	sig down
P_15681	4-guanidinobutanoate	Amino acid	Tcells_PTTH_norm	3_PLP CTRL vs. PLP PTTH	5	mixed: ~ CELL*TREATMENT, random = ~1|TIME	~ CELL*TREATMENT; contrast function: pairwise	PLP Ctrl - PLP PTTH	0.238951	0.0397285	15	6.01459	2.36941e-05	7.39851e-05	0.000463728	p<0.01	sig down
P_1419	5-methylthioadenosine (MTA)	Amino acid	Tcells_PTTH_norm	2_Naive CTRL naive PTTH	5	mixed: ~ CELL*TREATMENT, random = ~1|TIME	~ CELL*TREATMENT; contrast function: pairwise	naive Ctrl - naive PTTH	0.0757712	0.0545177	16	1.38985	0.183612	0.243336	0.322498	non sig	non sig
P_1419	5-methylthioadenosine (MTA)	Amino acid	Tcells_PTTH_norm	1_Naïve CTRL vs. PLP CTRL	5	mixed: ~ CELL*TREATMENT, random = ~1|TIME	~ CELL*TREATMENT; contrast function: pairwise	naive Ctrl - PLP Ctrl	-0.221528	0.0517773	16	-4.27848	0.000575933	0.00140898	0.00109587	p<0.01	sig up
P_1419	5-methylthioadenosine (MTA)	Amino acid	Tcells_PTTH_norm	3_PLP CTRL vs. PLP PTTH	5	mixed: ~ CELL*TREATMENT, random = ~1|TIME	~ CELL*TREATMENT; contrast function: pairwise	PLP Ctrl - PLP PTTH	0.0611982	0.0381544	16	1.60396	0.128277	0.17887	0.262298	non sig	non sig
P_1494	5-oxoproline	Amino acid	Tcells_PTTH_norm	2_Naive CTRL naive PTTH	5	mixed: ~ CELL*TREATMENT, random = ~1|TIME	~ CELL*TREATMENT; contrast function: pairwise	naive Ctrl - naive PTTH	-0.158047	0.0733819	16	-2.15376	0.0468517	0.0744195	0.156553	non sig	non sig
P_1494	5-oxoproline	Amino acid	Tcells_PTTH_norm	1_Naïve CTRL vs. PLP CTRL	5	mixed: ~ CELL*TREATMENT, random = ~1|TIME	~ CELL*TREATMENT; contrast function: pairwise	naive Ctrl - PLP Ctrl	1.00624	0.0663011	16	15.1768	6.40866e-11	1.01796e-09	8.77987e-10	p<0.01	sig down
P_1494	5-oxoproline	Amino acid	Tcells_PTTH_norm	3_PLP CTRL vs. PLP PTTH	5	mixed: ~ CELL*TREATMENT, random = ~1|TIME	~ CELL*TREATMENT; contrast function: pairwise	PLP Ctrl - PLP PTTH	-0.166406	0.0513566	16	-3.24021	0.00512548	0.0102137	0.0226513	p<0.05	sig up
P_1126	alanine	Amino acid	Tcells_PTTH_norm	2_Naive CTRL naive PTTH	5	mixed: ~ CELL*TREATMENT, random = ~1|TIME	~ CELL*TREATMENT; contrast function: pairwise	naive Ctrl - naive PTTH	0.119284	0.0355928	16	3.35134	0.00405584	0.00829329	0.0247681	p<0.05	sig down
P_1126	alanine	Amino acid	Tcells_PTTH_norm	1_Naïve CTRL vs. PLP CTRL	5	mixed: ~ CELL*TREATMENT, random = ~1|TIME	~ CELL*TREATMENT; contrast function: pairwise	naive Ctrl - PLP Ctrl	-0.00383194	0.0321584	16	-0.119158	0.906633	0.924181	0.9133	non sig	non sig
P_1126	alanine	Amino acid	Tcells_PTTH_norm	3_PLP CTRL vs. PLP PTTH	5	mixed: ~ CELL*TREATMENT, random = ~1|TIME	~ CELL*TREATMENT; contrast function: pairwise	PLP Ctrl - PLP PTTH	0.0906845	0.0249098	16	3.64052	0.00220239	0.00477039	0.0131186	p<0.05	sig down
P_11398	asparagine	Amino acid	Tcells_PTTH_norm	2_Naive CTRL naive PTTH	5	mixed: ~ CELL*TREATMENT, random = ~1|TIME	~ CELL*TREATMENT; contrast function: pairwise	naive Ctrl - naive PTTH	0.195412	0.0453457	16	4.30938	0.000539998	0.00132997	0.00569075	p<0.01	sig down
P_11398	asparagine	Amino acid	Tcells_PTTH_norm	1_Naïve CTRL vs. PLP CTRL	5	mixed: ~ CELL*TREATMENT, random = ~1|TIME	~ CELL*TREATMENT; contrast function: pairwise	naive Ctrl - PLP Ctrl	0.345091	0.0422037	16	8.1768	4.17132e-07	1.94543e-06	1.46531e-06	p<0.01	sig down
P_11398	asparagine	Amino acid	Tcells_PTTH_norm	3_PLP CTRL vs. PLP PTTH	5	mixed: ~ CELL*TREATMENT, random = ~1|TIME	~ CELL*TREATMENT; contrast function: pairwise	PLP Ctrl - PLP PTTH	0.0238216	0.0317354	16	0.750631	0.463772	0.535047	0.629077	non sig	non sig
P_15996	aspartate	Amino acid	Tcells_PTTH_norm	2_Naive CTRL naive PTTH	5	mixed: ~ CELL*TREATMENT, random = ~1|TIME	~ CELL*TREATMENT; contrast function: pairwise	naive Ctrl - naive PTTH	0.221293	0.0391354	16	5.65454	3.5869e-05	0.000108299	0.000546006	p<0.01	sig down
P_15996	aspartate	Amino acid	Tcells_PTTH_norm	1_Naïve CTRL vs. PLP CTRL	5	mixed: ~ CELL*TREATMENT, random = ~1|TIME	~ CELL*TREATMENT; contrast function: pairwise	naive Ctrl - PLP Ctrl	1.09751	0.037231	16	29.4785	2.25994e-15	1.07691e-13	1.03204e-13	p<0.01	sig down
P_15996	aspartate	Amino acid	Tcells_PTTH_norm	3_PLP CTRL vs. PLP PTTH	5	mixed: ~ CELL*TREATMENT, random = ~1|TIME	~ CELL*TREATMENT; contrast function: pairwise	PLP Ctrl - PLP PTTH	0.0810385	0.0273891	16	2.95879	0.00923991	0.0173407	0.0372314	p<0.05	sig down
P_15743	assymetric dimethylarginine (ADMA)	Amino acid	Tcells_PTTH_norm	2_Naive CTRL naive PTTH	5	mixed: ~ CELL*TREATMENT, random = ~1|TIME	~ CELL*TREATMENT; contrast function: pairwise	naive Ctrl - naive PTTH	0.16063	0.0876843	16	1.83191	0.085646	0.125492	0.218597	non sig	non sig
P_15743	assymetric dimethylarginine (ADMA)	Amino acid	Tcells_PTTH_norm	1_Naïve CTRL vs. PLP CTRL	5	mixed: ~ CELL*TREATMENT, random = ~1|TIME	~ CELL*TREATMENT; contrast function: pairwise	naive Ctrl - PLP Ctrl	-0.184192	0.0792235	16	-2.32496	0.033555	0.0549721	0.0459704	p<0.05	sig up
P_15743	assymetric dimethylarginine (ADMA)	Amino acid	Tcells_PTTH_norm	3_PLP CTRL vs. PLP PTTH	5	mixed: ~ CELL*TREATMENT, random = ~1|TIME	~ CELL*TREATMENT; contrast function: pairwise	PLP Ctrl - PLP PTTH	0.242212	0.0613663	16	3.94698	0.00115379	0.00265105	0.00878159	p<0.01	sig down
P_27718	creatine	Amino acid	Tcells_PTTH_norm	2_Naive CTRL naive PTTH	5	mixed: ~ CELL*TREATMENT, random = ~1|TIME	~ CELL*TREATMENT; contrast function: pairwise	naive Ctrl - naive PTTH	0.0989952	0.0451502	16	2.19258	0.0434674	0.0695479	0.148876	non sig	non sig
P_27718	creatine	Amino acid	Tcells_PTTH_norm	1_Naïve CTRL vs. PLP CTRL	5	mixed: ~ CELL*TREATMENT, random = ~1|TIME	~ CELL*TREATMENT; contrast function: pairwise	naive Ctrl - PLP Ctrl	-0.0535343	0.0407936	16	-1.31232	0.207927	0.270009	0.237383	non sig	non sig
P_27718	creatine	Amino acid	Tcells_PTTH_norm	3_PLP CTRL vs. PLP PTTH	5	mixed: ~ CELL*TREATMENT, random = ~1|TIME	~ CELL*TREATMENT; contrast function: pairwise	PLP Ctrl - PLP PTTH	0.0870568	0.0315986	16	2.75509	0.014086	0.0252259	0.0482161	p<0.05	sig down
P_31453	cysteine	Amino acid	Tcells_PTTH_norm	2_Naive CTRL naive PTTH	5	mixed: ~ CELL*TREATMENT, random = ~1|TIME	~ CELL*TREATMENT; contrast function: pairwise	naive Ctrl - naive PTTH	0.00575645	0.0553923	16	0.103921	0.918523	0.932995	0.939087	non sig	non sig
P_31453	cysteine	Amino acid	Tcells_PTTH_norm	1_Naïve CTRL vs. PLP CTRL	5	mixed: ~ CELL*TREATMENT, random = ~1|TIME	~ CELL*TREATMENT; contrast function: pairwise	naive Ctrl - PLP Ctrl	0.285666	0.0517013	16	5.52532	4.61152e-05	0.000136971	0.00010357	p<0.01	sig down
P_31453	cysteine	Amino acid	Tcells_PTTH_norm	3_PLP CTRL vs. PLP PTTH	5	mixed: ~ CELL*TREATMENT, random = ~1|TIME	~ CELL*TREATMENT; contrast function: pairwise	PLP Ctrl - PLP PTTH	0.025274	0.0387666	16	0.651954	0.523686	0.592934	0.683286	non sig	non sig
P_35159	cysteine-glutathione disulfide	Amino acid	Tcells_PTTH_norm	2_Naive CTRL naive PTTH	5	mixed: ~ CELL*TREATMENT, random = ~1|TIME	~ CELL*TREATMENT; contrast function: pairwise	naive Ctrl - naive PTTH	-0.0140083	0.112848	16	-0.124135	0.902755	0.921247	0.929905	non sig	non sig
P_35159	cysteine-glutathione disulfide	Amino acid	Tcells_PTTH_norm	1_Naïve CTRL vs. PLP CTRL	5	mixed: ~ CELL*TREATMENT, random = ~1|TIME	~ CELL*TREATMENT; contrast function: pairwise	naive Ctrl - PLP Ctrl	-0.340136	0.101959	16	-3.33601	0.00418903	0.00850218	0.00659652	p<0.01	sig up
P_35159	cysteine-glutathione disulfide	Amino acid	Tcells_PTTH_norm	3_PLP CTRL vs. PLP PTTH	5	mixed: ~ CELL*TREATMENT, random = ~1|TIME	~ CELL*TREATMENT; contrast function: pairwise	PLP Ctrl - PLP PTTH	0.0570049	0.0789771	16	0.72179	0.48084	0.551256	0.645834	non sig	non sig
P_57	glutamate	Amino acid	Tcells_PTTH_norm	2_Naive CTRL naive PTTH	5	mixed: ~ CELL*TREATMENT, random = ~1|TIME	~ CELL*TREATMENT; contrast function: pairwise	naive Ctrl - naive PTTH	0.100465	0.039819	16	2.52304	0.0226007	0.038285	0.0998806	non sig	non sig
P_57	glutamate	Amino acid	Tcells_PTTH_norm	1_Naïve CTRL vs. PLP CTRL	5	mixed: ~ CELL*TREATMENT, random = ~1|TIME	~ CELL*TREATMENT; contrast function: pairwise	naive Ctrl - PLP Ctrl	0.327487	0.0359768	16	9.10273	9.99283e-08	5.55947e-07	4.95208e-07	p<0.01	sig down
P_57	glutamate	Amino acid	Tcells_PTTH_norm	3_PLP CTRL vs. PLP PTTH	5	mixed: ~ CELL*TREATMENT, random = ~1|TIME	~ CELL*TREATMENT; contrast function: pairwise	PLP Ctrl - PLP PTTH	0.070646	0.0278675	16	2.53507	0.0220587	0.0374826	0.0642987	non sig	non sig
P_53	glutamine	Amino acid	Tcells_PTTH_norm	2_Naive CTRL naive PTTH	5	mixed: ~ CELL*TREATMENT, random = ~1|TIME	~ CELL*TREATMENT; contrast function: pairwise	naive Ctrl - naive PTTH	0.473209	0.0459473	15	10.2989	3.38681e-08	2.23072e-07	1.15998e-06	p<0.01	sig down
P_53	glutamine	Amino acid	Tcells_PTTH_norm	1_Naïve CTRL vs. PLP CTRL	5	mixed: ~ CELL*TREATMENT, random = ~1|TIME	~ CELL*TREATMENT; contrast function: pairwise	naive Ctrl - PLP Ctrl	0.415981	0.042539	15	9.77882	6.70116e-08	3.93918e-07	3.67224e-07	p<0.01	sig down
P_53	glutamine	Amino acid	Tcells_PTTH_norm	3_PLP CTRL vs. PLP PTTH	5	mixed: ~ CELL*TREATMENT, random = ~1|TIME	~ CELL*TREATMENT; contrast function: pairwise	PLP Ctrl - PLP PTTH	0.13893	0.0334695	15	4.15096	0.000853461	0.00202466	0.00730776	p<0.01	sig down
P_27727	glutathione, oxidized (GSSG)	Amino acid	Tcells_PTTH_norm	2_Naive CTRL naive PTTH	5	mixed: ~ CELL*TREATMENT, random = ~1|TIME	~ CELL*TREATMENT; contrast function: pairwise	naive Ctrl - naive PTTH	-0.260597	0.0614575	16	-4.24029	0.000623711	0.00152247	0.00610346	p<0.01	sig up
P_27727	glutathione, oxidized (GSSG)	Amino acid	Tcells_PTTH_norm	1_Naïve CTRL vs. PLP CTRL	5	mixed: ~ CELL*TREATMENT, random = ~1|TIME	~ CELL*TREATMENT; contrast function: pairwise	naive Ctrl - PLP Ctrl	-0.0116137	0.0555273	16	-0.209152	0.836969	0.869188	0.868673	non sig	non sig
P_27727	glutathione, oxidized (GSSG)	Amino acid	Tcells_PTTH_norm	3_PLP CTRL vs. PLP PTTH	5	mixed: ~ CELL*TREATMENT, random = ~1|TIME	~ CELL*TREATMENT; contrast function: pairwise	PLP Ctrl - PLP PTTH	-0.286546	0.0430113	16	-6.66211	5.46013e-06	1.98156e-05	0.00018701	p<0.01	sig up
P_2127	glutathione, reduced (GSH)	Amino acid	Tcells_PTTH_norm	2_Naive CTRL naive PTTH	5	mixed: ~ CELL*TREATMENT, random = ~1|TIME	~ CELL*TREATMENT; contrast function: pairwise	naive Ctrl - naive PTTH	-0.463671	0.0554066	16	-8.36853	3.0767e-07	1.48549e-06	8.43017e-06	p<0.01	sig up
P_2127	glutathione, reduced (GSH)	Amino acid	Tcells_PTTH_norm	1_Naïve CTRL vs. PLP CTRL	5	mixed: ~ CELL*TREATMENT, random = ~1|TIME	~ CELL*TREATMENT; contrast function: pairwise	naive Ctrl - PLP Ctrl	0.16857	0.0500603	16	3.36735	0.00392116	0.00803289	0.0062465	p<0.01	sig down
P_2127	glutathione, reduced (GSH)	Amino acid	Tcells_PTTH_norm	3_PLP CTRL vs. PLP PTTH	5	mixed: ~ CELL*TREATMENT, random = ~1|TIME	~ CELL*TREATMENT; contrast function: pairwise	PLP Ctrl - PLP PTTH	-0.0659909	0.0387765	16	-1.70183	0.108135	0.154273	0.224462	non sig	non sig
P_11777	glycine	Amino acid	Tcells_PTTH_norm	2_Naive CTRL naive PTTH	5	mixed: ~ CELL*TREATMENT, random = ~1|TIME	~ CELL*TREATMENT; contrast function: pairwise	naive Ctrl - naive PTTH	0.293429	0.0380751	16	7.70658	8.97395e-07	3.78827e-06	1.75633e-05	p<0.01	sig down
P_11777	glycine	Amino acid	Tcells_PTTH_norm	1_Naïve CTRL vs. PLP CTRL	5	mixed: ~ CELL*TREATMENT, random = ~1|TIME	~ CELL*TREATMENT; contrast function: pairwise	naive Ctrl - PLP Ctrl	0.603643	0.0356535	16	16.9308	1.22733e-11	2.40205e-10	2.40205e-10	p<0.01	sig down
P_11777	glycine	Amino acid	Tcells_PTTH_norm	3_PLP CTRL vs. PLP PTTH	5	mixed: ~ CELL*TREATMENT, random = ~1|TIME	~ CELL*TREATMENT; contrast function: pairwise	PLP Ctrl - PLP PTTH	0.160436	0.026647	16	6.02078	1.78092e-05	5.84397e-05	0.000406643	p<0.01	sig down
P_59	histidine	Amino acid	Tcells_PTTH_norm	2_Naive CTRL naive PTTH	5	mixed: ~ CELL*TREATMENT, random = ~1|TIME	~ CELL*TREATMENT; contrast function: pairwise	naive Ctrl - naive PTTH	0.201815	0.0549752	16	3.67103	0.00206494	0.0045173	0.0171013	p<0.05	sig down
P_59	histidine	Amino acid	Tcells_PTTH_norm	1_Naïve CTRL vs. PLP CTRL	5	mixed: ~ CELL*TREATMENT, random = ~1|TIME	~ CELL*TREATMENT; contrast function: pairwise	naive Ctrl - PLP Ctrl	-0.00759907	0.0496705	16	-0.15299	0.880319	0.9031	0.900028	non sig	non sig
P_59	histidine	Amino acid	Tcells_PTTH_norm	3_PLP CTRL vs. PLP PTTH	5	mixed: ~ CELL*TREATMENT, random = ~1|TIME	~ CELL*TREATMENT; contrast function: pairwise	PLP Ctrl - PLP PTTH	0.12374	0.0384746	16	3.21614	0.00539164	0.0107246	0.023083	p<0.05	sig down
P_590	hypotaurine	Amino acid	Tcells_PTTH_norm	2_Naive CTRL naive PTTH	5	mixed: ~ CELL*TREATMENT, random = ~1|TIME	~ CELL*TREATMENT; contrast function: pairwise	naive Ctrl - naive PTTH	-1.77497	0.0434219	16	-40.8772	1.29147e-17	1.76931e-15	1.76931e-15	p<0.01	sig up
P_590	hypotaurine	Amino acid	Tcells_PTTH_norm	1_Naïve CTRL vs. PLP CTRL	5	mixed: ~ CELL*TREATMENT, random = ~1|TIME	~ CELL*TREATMENT; contrast function: pairwise	naive Ctrl - PLP Ctrl	0.116142	0.0408591	16	2.84249	0.0117622	0.0215936	0.0173272	p<0.05	sig down
P_590	hypotaurine	Amino acid	Tcells_PTTH_norm	3_PLP CTRL vs. PLP PTTH	5	mixed: ~ CELL*TREATMENT, random = ~1|TIME	~ CELL*TREATMENT; contrast function: pairwise	PLP Ctrl - PLP PTTH	-0.190396	0.030389	16	-6.26528	1.12726e-05	3.8132e-05	0.00030887	p<0.01	sig up
P_60	leucine	Amino acid	Tcells_PTTH_norm	2_Naive CTRL naive PTTH	5	mixed: ~ CELL*TREATMENT, random = ~1|TIME	~ CELL*TREATMENT; contrast function: pairwise	naive Ctrl - naive PTTH	0.0576448	0.02957	16	1.94943	0.0689949	0.104445	0.192904	non sig	non sig
P_60	leucine	Amino acid	Tcells_PTTH_norm	1_Naïve CTRL vs. PLP CTRL	5	mixed: ~ CELL*TREATMENT, random = ~1|TIME	~ CELL*TREATMENT; contrast function: pairwise	naive Ctrl - PLP Ctrl	-0.216605	0.0267168	16	-8.10746	4.662e-07	2.09265e-06	1.5207e-06	p<0.01	sig up
P_60	leucine	Amino acid	Tcells_PTTH_norm	3_PLP CTRL vs. PLP PTTH	5	mixed: ~ CELL*TREATMENT, random = ~1|TIME	~ CELL*TREATMENT; contrast function: pairwise	PLP Ctrl - PLP PTTH	0.0808343	0.0206947	16	3.90603	0.00125768	0.0028777	0.00906856	p<0.01	sig down
P_1301	lysine	Amino acid	Tcells_PTTH_norm	2_Naive CTRL naive PTTH	5	mixed: ~ CELL*TREATMENT, random = ~1|TIME	~ CELL*TREATMENT; contrast function: pairwise	naive Ctrl - naive PTTH	0.194102	0.0532278	16	3.64663	0.00217416	0.00471856	0.0171013	p<0.05	sig down
P_1301	lysine	Amino acid	Tcells_PTTH_norm	1_Naïve CTRL vs. PLP CTRL	5	mixed: ~ CELL*TREATMENT, random = ~1|TIME	~ CELL*TREATMENT; contrast function: pairwise	naive Ctrl - PLP Ctrl	-0.285812	0.0480917	16	-5.94305	2.06315e-05	6.67023e-05	4.83399e-05	p<0.01	sig up
P_1301	lysine	Amino acid	Tcells_PTTH_norm	3_PLP CTRL vs. PLP PTTH	5	mixed: ~ CELL*TREATMENT, random = ~1|TIME	~ CELL*TREATMENT; contrast function: pairwise	PLP Ctrl - PLP PTTH	0.108044	0.0372517	16	2.90037	0.0104329	0.0193477	0.0397031	p<0.05	sig down
P_1594	N-carbamoylaspartate	Amino acid	Tcells_PTTH_norm_UVA_nonaive	3_PLP CTRL vs. PLP PTTH	3	mixed: ~ TREATMENT, random = ~1|TIME	~ TREATMENT; contrast function: pairwise	Ctrl - PTTH	0.442984	0.0493254	11	8.98085	2.14029e-06	8.56115e-06	8.2927e-05	p<0.01	sig down
P_64	phenylalanine	Amino acid	Tcells_PTTH_norm	2_Naive CTRL naive PTTH	5	mixed: ~ CELL*TREATMENT, random = ~1|TIME	~ CELL*TREATMENT; contrast function: pairwise	naive Ctrl - naive PTTH	0.0827395	0.0316538	16	2.61389	0.0188024	0.0326584	0.0919976	non sig	non sig
P_64	phenylalanine	Amino acid	Tcells_PTTH_norm	1_Naïve CTRL vs. PLP CTRL	5	mixed: ~ CELL*TREATMENT, random = ~1|TIME	~ CELL*TREATMENT; contrast function: pairwise	naive Ctrl - PLP Ctrl	-0.424186	0.0285994	16	-14.832	9.04583e-11	1.3219e-09	1.12662e-09	p<0.01	sig up
P_64	phenylalanine	Amino acid	Tcells_PTTH_norm	3_PLP CTRL vs. PLP PTTH	5	mixed: ~ CELL*TREATMENT, random = ~1|TIME	~ CELL*TREATMENT; contrast function: pairwise	PLP Ctrl - PLP PTTH	0.0279528	0.022153	16	1.26181	0.225103	0.287545	0.386019	non sig	non sig
P_1898	proline	Amino acid	Tcells_PTTH_norm	2_Naive CTRL naive PTTH	5	mixed: ~ CELL*TREATMENT, random = ~1|TIME	~ CELL*TREATMENT; contrast function: pairwise	naive Ctrl - naive PTTH	0.123644	0.0387604	16	3.18996	0.00569664	0.0112576	0.0312176	p<0.05	sig down
P_1898	proline	Amino acid	Tcells_PTTH_norm	1_Naïve CTRL vs. PLP CTRL	5	mixed: ~ CELL*TREATMENT, random = ~1|TIME	~ CELL*TREATMENT; contrast function: pairwise	naive Ctrl - PLP Ctrl	0.0865528	0.0350203	16	2.4715	0.025069	0.0419476	0.0346915	p<0.05	sig down
P_1898	proline	Amino acid	Tcells_PTTH_norm	3_PLP CTRL vs. PLP PTTH	5	mixed: ~ CELL*TREATMENT, random = ~1|TIME	~ CELL*TREATMENT; contrast function: pairwise	PLP Ctrl - PLP PTTH	0.121143	0.0271266	16	4.46585	0.000390163	0.000983032	0.00356349	p<0.01	sig down
P_15948	S-adenosylhomocysteine (SAH)	Amino acid	Tcells_PTTH_norm	2_Naive CTRL naive PTTH	5	mixed: ~ CELL*TREATMENT, random = ~1|TIME	~ CELL*TREATMENT; contrast function: pairwise	naive Ctrl - naive PTTH	-0.197529	0.0595155	15	-3.31896	0.00467365	0.00945079	0.0266788	p<0.05	sig up
P_15948	S-adenosylhomocysteine (SAH)	Amino acid	Tcells_PTTH_norm	1_Naïve CTRL vs. PLP CTRL	5	mixed: ~ CELL*TREATMENT, random = ~1|TIME	~ CELL*TREATMENT; contrast function: pairwise	naive Ctrl - PLP Ctrl	0.111064	0.0551007	15	2.01566	0.0621148	0.0954809	0.0826188	non sig	non sig
P_15948	S-adenosylhomocysteine (SAH)	Amino acid	Tcells_PTTH_norm	3_PLP CTRL vs. PLP PTTH	5	mixed: ~ CELL*TREATMENT, random = ~1|TIME	~ CELL*TREATMENT; contrast function: pairwise	PLP Ctrl - PLP PTTH	-0.188476	0.0367338	15	-5.13086	0.000123028	0.000334586	0.00158572	p<0.01	sig up
P_1648	serine	Amino acid	Tcells_PTTH_norm	2_Naive CTRL naive PTTH	5	mixed: ~ CELL*TREATMENT, random = ~1|TIME	~ CELL*TREATMENT; contrast function: pairwise	naive Ctrl - naive PTTH	0.206064	0.034757	16	5.92869	2.12017e-05	6.77465e-05	0.000363079	p<0.01	sig down
P_1648	serine	Amino acid	Tcells_PTTH_norm	1_Naïve CTRL vs. PLP CTRL	5	mixed: ~ CELL*TREATMENT, random = ~1|TIME	~ CELL*TREATMENT; contrast function: pairwise	naive Ctrl - PLP Ctrl	-0.195412	0.0314033	16	-6.22268	1.22004e-05	4.10173e-05	3.09529e-05	p<0.01	sig up
P_1648	serine	Amino acid	Tcells_PTTH_norm	3_PLP CTRL vs. PLP PTTH	5	mixed: ~ CELL*TREATMENT, random = ~1|TIME	~ CELL*TREATMENT; contrast function: pairwise	PLP Ctrl - PLP PTTH	0.121956	0.0243249	16	5.01363	0.000127321	0.000345405	0.00158572	p<0.01	sig down
P_2342	serotonin (5HT)	Amino acid	Tcells_PTTH_norm	2_Naive CTRL naive PTTH	5	mixed: ~ CELL*TREATMENT, random = ~1|TIME	~ CELL*TREATMENT; contrast function: pairwise	naive Ctrl - naive PTTH	0.15657	0.0530191	14	2.95309	0.0104816	0.0193723	0.0531842	non sig	non sig
P_2342	serotonin (5HT)	Amino acid	Tcells_PTTH_norm	1_Naïve CTRL vs. PLP CTRL	5	mixed: ~ CELL*TREATMENT, random = ~1|TIME	~ CELL*TREATMENT; contrast function: pairwise	naive Ctrl - PLP Ctrl	-1.79341	0.0400787	14	-44.7471	1.63475e-16	1.11981e-14	1.11981e-14	p<0.01	sig up
P_2342	serotonin (5HT)	Amino acid	Tcells_PTTH_norm	3_PLP CTRL vs. PLP PTTH	5	mixed: ~ CELL*TREATMENT, random = ~1|TIME	~ CELL*TREATMENT; contrast function: pairwise	PLP Ctrl - PLP PTTH	-0.0983834	0.0310448	14	-3.16908	0.00682775	0.0132446	0.0283455	p<0.05	sig up
P_603	spermine	Amino acid	Tcells_PTTH_norm	2_Naive CTRL naive PTTH	5	mixed: ~ CELL*TREATMENT, random = ~1|TIME	~ CELL*TREATMENT; contrast function: pairwise	naive Ctrl - naive PTTH	-0.0426412	0.0757813	16	-0.562688	0.581447	0.647628	0.737576	non sig	non sig
P_603	spermine	Amino acid	Tcells_PTTH_norm	1_Naïve CTRL vs. PLP CTRL	5	mixed: ~ CELL*TREATMENT, random = ~1|TIME	~ CELL*TREATMENT; contrast function: pairwise	naive Ctrl - PLP Ctrl	0.638077	0.0704446	16	9.05785	1.06846e-07	5.85513e-07	5.04753e-07	p<0.01	sig down
P_603	spermine	Amino acid	Tcells_PTTH_norm	3_PLP CTRL vs. PLP PTTH	5	mixed: ~ CELL*TREATMENT, random = ~1|TIME	~ CELL*TREATMENT; contrast function: pairwise	PLP Ctrl - PLP PTTH	-0.0669394	0.0530359	16	-1.26215	0.224982	0.287545	0.386019	non sig	non sig
P_32975	taurine	Amino acid	Tcells_PTTH_norm	2_Naive CTRL naive PTTH	5	mixed: ~ CELL*TREATMENT, random = ~1|TIME	~ CELL*TREATMENT; contrast function: pairwise	naive Ctrl - naive PTTH	0.0689922	0.0457171	16	1.50911	0.150764	0.205715	0.290911	non sig	non sig
P_32975	taurine	Amino acid	Tcells_PTTH_norm	1_Naïve CTRL vs. PLP CTRL	5	mixed: ~ CELL*TREATMENT, random = ~1|TIME	~ CELL*TREATMENT; contrast function: pairwise	naive Ctrl - PLP Ctrl	0.326014	0.04322	16	7.54313	1.17906e-06	4.8399e-06	3.67118e-06	p<0.01	sig down
P_32975	taurine	Amino acid	Tcells_PTTH_norm	3_PLP CTRL vs. PLP PTTH	5	mixed: ~ CELL*TREATMENT, random = ~1|TIME	~ CELL*TREATMENT; contrast function: pairwise	PLP Ctrl - PLP PTTH	-0.0326899	0.0319953	16	-1.02171	0.32212	0.390535	0.495848	non sig	non sig
P_1284	threonine	Amino acid	Tcells_PTTH_norm	2_Naive CTRL naive PTTH	5	mixed: ~ CELL*TREATMENT, random = ~1|TIME	~ CELL*TREATMENT; contrast function: pairwise	naive Ctrl - naive PTTH	0.160993	0.0291719	16	5.51876	4.67104e-05	0.000138246	0.000639933	p<0.01	sig down
P_1284	threonine	Amino acid	Tcells_PTTH_norm	1_Naïve CTRL vs. PLP CTRL	5	mixed: ~ CELL*TREATMENT, random = ~1|TIME	~ CELL*TREATMENT; contrast function: pairwise	naive Ctrl - PLP Ctrl	0.00915136	0.0263571	16	0.347207	0.732961	0.783732	0.778416	non sig	non sig
P_1284	threonine	Amino acid	Tcells_PTTH_norm	3_PLP CTRL vs. PLP PTTH	5	mixed: ~ CELL*TREATMENT, random = ~1|TIME	~ CELL*TREATMENT; contrast function: pairwise	PLP Ctrl - PLP PTTH	0.0960758	0.0204161	16	4.70589	0.000237962	0.000618024	0.00250775	p<0.01	sig down
P_1366	trans-4-hydroxyproline	Amino acid	Tcells_PTTH_norm	2_Naive CTRL naive PTTH	5	mixed: ~ CELL*TREATMENT, random = ~1|TIME	~ CELL*TREATMENT; contrast function: pairwise	naive Ctrl - naive PTTH	0.0663627	0.0500455	16	1.32605	0.203444	0.266716	0.348398	non sig	non sig
P_1366	trans-4-hydroxyproline	Amino acid	Tcells_PTTH_norm	1_Naïve CTRL vs. PLP CTRL	5	mixed: ~ CELL*TREATMENT, random = ~1|TIME	~ CELL*TREATMENT; contrast function: pairwise	naive Ctrl - PLP Ctrl	0.144619	0.047357	16	3.0538	0.00757829	0.0143699	0.0116655	p<0.05	sig down
P_1366	trans-4-hydroxyproline	Amino acid	Tcells_PTTH_norm	3_PLP CTRL vs. PLP PTTH	5	mixed: ~ CELL*TREATMENT, random = ~1|TIME	~ CELL*TREATMENT; contrast function: pairwise	PLP Ctrl - PLP PTTH	-0.0680168	0.0350246	16	-1.94197	0.0699587	0.105613	0.162446	non sig	non sig
P_54	tryptophan	Amino acid	Tcells_PTTH_norm	2_Naive CTRL naive PTTH	5	mixed: ~ CELL*TREATMENT, random = ~1|TIME	~ CELL*TREATMENT; contrast function: pairwise	naive Ctrl - naive PTTH	0.101892	0.0520475	16	1.95768	0.0679437	0.103139	0.192904	non sig	non sig
P_54	tryptophan	Amino acid	Tcells_PTTH_norm	1_Naïve CTRL vs. PLP CTRL	5	mixed: ~ CELL*TREATMENT, random = ~1|TIME	~ CELL*TREATMENT; contrast function: pairwise	naive Ctrl - PLP Ctrl	-0.126793	0.0474748	16	-2.67075	0.0167445	0.0295047	0.0242721	p<0.05	sig up
P_54	tryptophan	Amino acid	Tcells_PTTH_norm	3_PLP CTRL vs. PLP PTTH	5	mixed: ~ CELL*TREATMENT, random = ~1|TIME	~ CELL*TREATMENT; contrast function: pairwise	PLP Ctrl - PLP PTTH	0.0908713	0.0364257	16	2.4947	0.0239278	0.0404081	0.0682939	non sig	non sig
P_1299	tyrosine	Amino acid	Tcells_PTTH_norm	2_Naive CTRL naive PTTH	5	mixed: ~ CELL*TREATMENT, random = ~1|TIME	~ CELL*TREATMENT; contrast function: pairwise	naive Ctrl - naive PTTH	0.00735394	0.0488442	16	0.150559	0.882205	0.903642	0.915622	non sig	non sig
P_1299	tyrosine	Amino acid	Tcells_PTTH_norm	1_Naïve CTRL vs. PLP CTRL	5	mixed: ~ CELL*TREATMENT, random = ~1|TIME	~ CELL*TREATMENT; contrast function: pairwise	naive Ctrl - PLP Ctrl	-0.43655	0.0441311	16	-9.89212	3.19364e-08	2.14738e-07	1.87489e-07	p<0.01	sig up
P_1299	tyrosine	Amino acid	Tcells_PTTH_norm	3_PLP CTRL vs. PLP PTTH	5	mixed: ~ CELL*TREATMENT, random = ~1|TIME	~ CELL*TREATMENT; contrast function: pairwise	PLP Ctrl - PLP PTTH	0.0779442	0.0341838	16	2.28015	0.0366462	0.0595026	0.094727	non sig	non sig
P_1670	urea	Amino acid	Tcells_PTTH_norm	2_Naive CTRL naive PTTH	5	mixed: ~ CELL*TREATMENT, random = ~1|TIME	~ CELL*TREATMENT; contrast function: pairwise	naive Ctrl - naive PTTH	0.0673441	0.057276	16	1.17578	0.256882	0.32287	0.395425	non sig	non sig
P_1670	urea	Amino acid	Tcells_PTTH_norm	1_Naïve CTRL vs. PLP CTRL	5	mixed: ~ CELL*TREATMENT, random = ~1|TIME	~ CELL*TREATMENT; contrast function: pairwise	naive Ctrl - PLP Ctrl	0.510877	0.0517493	16	9.87214	3.28449e-08	2.18169e-07	1.87489e-07	p<0.01	sig down
P_1670	urea	Amino acid	Tcells_PTTH_norm	3_PLP CTRL vs. PLP PTTH	5	mixed: ~ CELL*TREATMENT, random = ~1|TIME	~ CELL*TREATMENT; contrast function: pairwise	PLP Ctrl - PLP PTTH	0.00935784	0.0400849	16	0.233451	0.818372	0.856672	0.889817	non sig	non sig
P_1649	valine	Amino acid	Tcells_PTTH_norm	2_Naive CTRL naive PTTH	5	mixed: ~ CELL*TREATMENT, random = ~1|TIME	~ CELL*TREATMENT; contrast function: pairwise	naive Ctrl - naive PTTH	0.0428246	0.0333043	16	1.28586	0.216791	0.278935	0.357836	non sig	non sig
P_1649	valine	Amino acid	Tcells_PTTH_norm	1_Naïve CTRL vs. PLP CTRL	5	mixed: ~ CELL*TREATMENT, random = ~1|TIME	~ CELL*TREATMENT; contrast function: pairwise	naive Ctrl - PLP Ctrl	-0.259169	0.0300907	16	-8.61292	2.10098e-07	1.05627e-06	8.72224e-07	p<0.01	sig up
P_1649	valine	Amino acid	Tcells_PTTH_norm	3_PLP CTRL vs. PLP PTTH	5	mixed: ~ CELL*TREATMENT, random = ~1|TIME	~ CELL*TREATMENT; contrast function: pairwise	PLP Ctrl - PLP PTTH	0.0823478	0.0233081	16	3.53301	0.00276397	0.00585941	0.0148815	p<0.05	sig down
P_15442	6-phosphogluconate	Carbohydrate	Tcells_PTTH_norm	2_Naive CTRL naive PTTH	5	mixed: ~ CELL*TREATMENT, random = ~1|TIME	~ CELL*TREATMENT; contrast function: pairwise	naive Ctrl - naive PTTH	0.0117651	0.0663228	16	0.177392	0.861427	0.887789	0.907811	non sig	non sig
P_15442	6-phosphogluconate	Carbohydrate	Tcells_PTTH_norm	1_Naïve CTRL vs. PLP CTRL	5	mixed: ~ CELL*TREATMENT, random = ~1|TIME	~ CELL*TREATMENT; contrast function: pairwise	naive Ctrl - PLP Ctrl	0.716686	0.062158	16	11.5301	3.66202e-09	3.21086e-08	2.95116e-08	p<0.01	sig down
P_15442	6-phosphogluconate	Carbohydrate	Tcells_PTTH_norm	3_PLP CTRL vs. PLP PTTH	5	mixed: ~ CELL*TREATMENT, random = ~1|TIME	~ CELL*TREATMENT; contrast function: pairwise	PLP Ctrl - PLP PTTH	-0.171857	0.0464163	16	-3.70251	0.00193208	0.00424361	0.0120316	p<0.05	sig up
P_33477	erythronate*	Carbohydrate	Tcells_PTTH_norm	2_Naive CTRL naive PTTH	5	mixed: ~ CELL*TREATMENT, random = ~1|TIME	~ CELL*TREATMENT; contrast function: pairwise	naive Ctrl - naive PTTH	0.0684153	0.113827	14	0.601044	0.557417	0.624672	0.720436	non sig	non sig
P_33477	erythronate*	Carbohydrate	Tcells_PTTH_norm	1_Naïve CTRL vs. PLP CTRL	5	mixed: ~ CELL*TREATMENT, random = ~1|TIME	~ CELL*TREATMENT; contrast function: pairwise	naive Ctrl - PLP Ctrl	-0.224667	0.089249	14	-2.5173	0.0246289	0.0413373	0.0344301	p<0.05	sig up
P_33477	erythronate*	Carbohydrate	Tcells_PTTH_norm	3_PLP CTRL vs. PLP PTTH	5	mixed: ~ CELL*TREATMENT, random = ~1|TIME	~ CELL*TREATMENT; contrast function: pairwise	PLP Ctrl - PLP PTTH	0.0865734	0.0666505	14	1.29892	0.214959	0.277337	0.386019	non sig	non sig
P_12021	fructose-6-phosphate	Carbohydrate	Tcells_PTTH_norm	2_Naive CTRL naive PTTH	5	mixed: ~ CELL*TREATMENT, random = ~1|TIME	~ CELL*TREATMENT; contrast function: pairwise	naive Ctrl - naive PTTH	0.19213	0.108571	16	1.76961	0.0958438	0.138399	0.22639	non sig	non sig
P_12021	fructose-6-phosphate	Carbohydrate	Tcells_PTTH_norm	1_Naïve CTRL vs. PLP CTRL	5	mixed: ~ CELL*TREATMENT, random = ~1|TIME	~ CELL*TREATMENT; contrast function: pairwise	naive Ctrl - PLP Ctrl	-0.589671	0.0992994	16	-5.93831	2.08179e-05	6.69103e-05	4.83399e-05	p<0.01	sig up
P_12021	fructose-6-phosphate	Carbohydrate	Tcells_PTTH_norm	3_PLP CTRL vs. PLP PTTH	5	mixed: ~ CELL*TREATMENT, random = ~1|TIME	~ CELL*TREATMENT; contrast function: pairwise	PLP Ctrl - PLP PTTH	0.0873764	0.0759842	16	1.14993	0.267072	0.331872	0.430457	non sig	non sig
P_31260	glucose-6-phosphate (G6P)	Carbohydrate	Tcells_PTTH_norm	2_Naive CTRL naive PTTH	5	mixed: ~ CELL*TREATMENT, random = ~1|TIME	~ CELL*TREATMENT; contrast function: pairwise	naive Ctrl - naive PTTH	0.145534	0.0691087	16	2.10587	0.0513612	0.0807631	0.156631	non sig	non sig
P_31260	glucose-6-phosphate (G6P)	Carbohydrate	Tcells_PTTH_norm	1_Naïve CTRL vs. PLP CTRL	5	mixed: ~ CELL*TREATMENT, random = ~1|TIME	~ CELL*TREATMENT; contrast function: pairwise	naive Ctrl - PLP Ctrl	-0.737541	0.064409	16	-11.4509	4.04312e-09	3.48918e-08	3.07726e-08	p<0.01	sig up
P_31260	glucose-6-phosphate (G6P)	Carbohydrate	Tcells_PTTH_norm	3_PLP CTRL vs. PLP PTTH	5	mixed: ~ CELL*TREATMENT, random = ~1|TIME	~ CELL*TREATMENT; contrast function: pairwise	PLP Ctrl - PLP PTTH	0.170384	0.048366	16	3.5228	0.00282423	0.00597559	0.0148815	p<0.05	sig down
P_36984	Isobar: fructose 1,6-diphosphate, glucose 1,6-diphosphate, myo-inositol 1,4 or 1,3-diphosphate	Carbohydrate	Tcells_PTTH_norm	2_Naive CTRL naive PTTH	5	mixed: ~ CELL*TREATMENT, random = ~1|TIME	~ CELL*TREATMENT; contrast function: pairwise	naive Ctrl - naive PTTH	0.175261	0.0963773	16	1.81849	0.087758	0.127903	0.218597	non sig	non sig
P_36984	Isobar: fructose 1,6-diphosphate, glucose 1,6-diphosphate, myo-inositol 1,4 or 1,3-diphosphate	Carbohydrate	Tcells_PTTH_norm	1_Naïve CTRL vs. PLP CTRL	5	mixed: ~ CELL*TREATMENT, random = ~1|TIME	~ CELL*TREATMENT; contrast function: pairwise	naive Ctrl - PLP Ctrl	0.578061	0.0870777	16	6.63845	5.69784e-06	2.04749e-05	1.5306e-05	p<0.01	sig down
P_36984	Isobar: fructose 1,6-diphosphate, glucose 1,6-diphosphate, myo-inositol 1,4 or 1,3-diphosphate	Carbohydrate	Tcells_PTTH_norm	3_PLP CTRL vs. PLP PTTH	5	mixed: ~ CELL*TREATMENT, random = ~1|TIME	~ CELL*TREATMENT; contrast function: pairwise	PLP Ctrl - PLP PTTH	0.122815	0.0674501	16	1.82082	0.0873873	0.127532	0.193098	non sig	non sig
P_37288	Isobar: ribulose 5-phosphate, xylulose 5-phosphate	Carbohydrate	Tcells_PTTH_norm	2_Naive CTRL naive PTTH	5	mixed: ~ CELL*TREATMENT, random = ~1|TIME	~ CELL*TREATMENT; contrast function: pairwise	naive Ctrl - naive PTTH	-0.00488673	0.0718675	16	-0.0679964	0.946631	0.955284	0.953393	non sig	non sig
P_37288	Isobar: ribulose 5-phosphate, xylulose 5-phosphate	Carbohydrate	Tcells_PTTH_norm	1_Naïve CTRL vs. PLP CTRL	5	mixed: ~ CELL*TREATMENT, random = ~1|TIME	~ CELL*TREATMENT; contrast function: pairwise	naive Ctrl - PLP Ctrl	-0.44117	0.0649329	16	-6.79425	4.30977e-06	1.61212e-05	1.20498e-05	p<0.01	sig up
P_37288	Isobar: ribulose 5-phosphate, xylulose 5-phosphate	Carbohydrate	Tcells_PTTH_norm	3_PLP CTRL vs. PLP PTTH	5	mixed: ~ CELL*TREATMENT, random = ~1|TIME	~ CELL*TREATMENT; contrast function: pairwise	PLP Ctrl - PLP PTTH	0.148104	0.0502968	16	2.94461	0.00951668	0.0177386	0.037251	p<0.05	sig down
P_38673	Isobar: UDP-acetylglucosamine, UDP-acetylgalactosamine	Carbohydrate	Tcells_PTTH_norm	2_Naive CTRL naive PTTH	5	mixed: ~ CELL*TREATMENT, random = ~1|TIME	~ CELL*TREATMENT; contrast function: pairwise	naive Ctrl - naive PTTH	-0.0223368	0.072603	16	-0.307657	0.762312	0.808804	0.841373	non sig	non sig
P_38673	Isobar: UDP-acetylglucosamine, UDP-acetylgalactosamine	Carbohydrate	Tcells_PTTH_norm	1_Naïve CTRL vs. PLP CTRL	5	mixed: ~ CELL*TREATMENT, random = ~1|TIME	~ CELL*TREATMENT; contrast function: pairwise	naive Ctrl - PLP Ctrl	0.446749	0.0655974	16	6.81046	4.18718e-06	1.57703e-05	1.19509e-05	p<0.01	sig down
P_38673	Isobar: UDP-acetylglucosamine, UDP-acetylgalactosamine	Carbohydrate	Tcells_PTTH_norm	3_PLP CTRL vs. PLP PTTH	5	mixed: ~ CELL*TREATMENT, random = ~1|TIME	~ CELL*TREATMENT; contrast function: pairwise	PLP Ctrl - PLP PTTH	-0.0406662	0.0508115	16	-0.800333	0.435241	0.508013	0.608449	non sig	non sig
P_527	lactate	Carbohydrate	Tcells_PTTH_norm	2_Naive CTRL naive PTTH	5	mixed: ~ CELL*TREATMENT, random = ~1|TIME	~ CELL*TREATMENT; contrast function: pairwise	naive Ctrl - naive PTTH	-0.0156801	0.0551873	16	-0.284125	0.779959	0.821957	0.841373	non sig	non sig
P_527	lactate	Carbohydrate	Tcells_PTTH_norm	1_Naïve CTRL vs. PLP CTRL	5	mixed: ~ CELL*TREATMENT, random = ~1|TIME	~ CELL*TREATMENT; contrast function: pairwise	naive Ctrl - PLP Ctrl	-0.173849	0.0498621	16	-3.48659	0.00304869	0.00640109	0.00497227	p<0.01	sig up
P_527	lactate	Carbohydrate	Tcells_PTTH_norm	3_PLP CTRL vs. PLP PTTH	5	mixed: ~ CELL*TREATMENT, random = ~1|TIME	~ CELL*TREATMENT; contrast function: pairwise	PLP Ctrl - PLP PTTH	0.106741	0.0386231	16	2.76366	0.0138396	0.0248253	0.0482161	p<0.05	sig down
P_1470	mannose-6-phosphate	Carbohydrate	Tcells_PTTH_norm	2_Naive CTRL naive PTTH	5	mixed: ~ CELL*TREATMENT, random = ~1|TIME	~ CELL*TREATMENT; contrast function: pairwise	naive Ctrl - naive PTTH	-0.0844104	0.120773	15	-0.698917	0.495299	0.564878	0.665255	non sig	non sig
P_1470	mannose-6-phosphate	Carbohydrate	Tcells_PTTH_norm	1_Naïve CTRL vs. PLP CTRL	5	mixed: ~ CELL*TREATMENT, random = ~1|TIME	~ CELL*TREATMENT; contrast function: pairwise	naive Ctrl - PLP Ctrl	-0.759627	0.102072	15	-7.44208	2.0731e-06	8.14378e-06	6.17422e-06	p<0.01	sig up
P_1470	mannose-6-phosphate	Carbohydrate	Tcells_PTTH_norm	3_PLP CTRL vs. PLP PTTH	5	mixed: ~ CELL*TREATMENT, random = ~1|TIME	~ CELL*TREATMENT; contrast function: pairwise	PLP Ctrl - PLP PTTH	0.218651	0.0790646	15	2.76548	0.0144296	0.0257152	0.0482161	p<0.05	sig down
P_561	ribose 5-phosphate	Carbohydrate	Tcells_PTTH_norm	2_Naive CTRL naive PTTH	5	mixed: ~ CELL*TREATMENT, random = ~1|TIME	~ CELL*TREATMENT; contrast function: pairwise	naive Ctrl - naive PTTH	-0.0428344	0.0893641	15	-0.479324	0.638621	0.698532	0.767466	non sig	non sig
P_561	ribose 5-phosphate	Carbohydrate	Tcells_PTTH_norm	1_Naïve CTRL vs. PLP CTRL	5	mixed: ~ CELL*TREATMENT, random = ~1|TIME	~ CELL*TREATMENT; contrast function: pairwise	naive Ctrl - PLP Ctrl	-0.241137	0.0827351	15	-2.91457	0.0106744	0.0196955	0.0158956	p<0.05	sig up
P_561	ribose 5-phosphate	Carbohydrate	Tcells_PTTH_norm	3_PLP CTRL vs. PLP PTTH	5	mixed: ~ CELL*TREATMENT, random = ~1|TIME	~ CELL*TREATMENT; contrast function: pairwise	PLP Ctrl - PLP PTTH	-0.0234135	0.0551567	15	-0.42449	0.677234	0.7349	0.799837	non sig	non sig
P_38670	UDP-glucose (isobar with UDP-galactose)	Carbohydrate	Tcells_PTTH_norm	2_Naive CTRL naive PTTH	5	mixed: ~ CELL*TREATMENT, random = ~1|TIME	~ CELL*TREATMENT; contrast function: pairwise	naive Ctrl - naive PTTH	-0.218238	0.0605299	16	-3.60546	0.00237171	0.00506705	0.0171013	p<0.05	sig up
P_38670	UDP-glucose (isobar with UDP-galactose)	Carbohydrate	Tcells_PTTH_norm	1_Naïve CTRL vs. PLP CTRL	5	mixed: ~ CELL*TREATMENT, random = ~1|TIME	~ CELL*TREATMENT; contrast function: pairwise	naive Ctrl - PLP Ctrl	0.513957	0.056515	16	9.09417	1.0121e-07	5.60236e-07	4.95208e-07	p<0.01	sig down
P_38670	UDP-glucose (isobar with UDP-galactose)	Carbohydrate	Tcells_PTTH_norm	3_PLP CTRL vs. PLP PTTH	5	mixed: ~ CELL*TREATMENT, random = ~1|TIME	~ CELL*TREATMENT; contrast function: pairwise	PLP Ctrl - PLP PTTH	-0.197369	0.0423621	16	-4.65909	0.00026193	0.000675471	0.00256317	p<0.01	sig up
P_2763	UDP-glucuronate	Carbohydrate	Tcells_PTTH_norm	2_Naive CTRL naive PTTH	5	mixed: ~ CELL*TREATMENT, random = ~1|TIME	~ CELL*TREATMENT; contrast function: pairwise	naive Ctrl - naive PTTH	0.0660873	0.0505037	16	1.30856	0.209168	0.27066	0.353779	non sig	non sig
P_2763	UDP-glucuronate	Carbohydrate	Tcells_PTTH_norm	1_Naïve CTRL vs. PLP CTRL	5	mixed: ~ CELL*TREATMENT, random = ~1|TIME	~ CELL*TREATMENT; contrast function: pairwise	naive Ctrl - PLP Ctrl	0.211961	0.0471537	16	4.4951	0.000367243	0.000927415	0.000708623	p<0.01	sig down
P_2763	UDP-glucuronate	Carbohydrate	Tcells_PTTH_norm	3_PLP CTRL vs. PLP PTTH	5	mixed: ~ CELL*TREATMENT, random = ~1|TIME	~ CELL*TREATMENT; contrast function: pairwise	PLP Ctrl - PLP PTTH	0.0615839	0.0353452	16	1.74235	0.100632	0.144551	0.215415	non sig	non sig
P_18289	3'-dephosphocoenzyme A	Cofactors and vitamins	Tcells_PTTH_norm	2_Naive CTRL naive PTTH	5	mixed: ~ CELL*TREATMENT, random = ~1|TIME	~ CELL*TREATMENT; contrast function: pairwise	naive Ctrl - naive PTTH	-0.100714	0.047427	16	-2.12356	0.0496507	0.0784109	0.156631	non sig	non sig
P_18289	3'-dephosphocoenzyme A	Cofactors and vitamins	Tcells_PTTH_norm	1_Naïve CTRL vs. PLP CTRL	5	mixed: ~ CELL*TREATMENT, random = ~1|TIME	~ CELL*TREATMENT; contrast function: pairwise	naive Ctrl - PLP Ctrl	-0.501673	0.0448985	16	-11.1735	5.74408e-09	4.76933e-08	4.14179e-08	p<0.01	sig up
P_18289	3'-dephosphocoenzyme A	Cofactors and vitamins	Tcells_PTTH_norm	3_PLP CTRL vs. PLP PTTH	5	mixed: ~ CELL*TREATMENT, random = ~1|TIME	~ CELL*TREATMENT; contrast function: pairwise	PLP Ctrl - PLP PTTH	0.157197	0.033192	16	4.73599	0.000223744	0.000583865	0.00250775	p<0.01	sig down
P_1640	ascorbate (Vitamin C)	Cofactors and vitamins	Tcells_PTTH_norm_UVA_naive	2_Naive CTRL naive PTTH	1	simple: Group	~ Group; contrast function: pairwise	naive_CTRL_6h - naive_PTTH_6h	0.289247	0.0436173	5	6.63148	0.00117453	0.00394951	0.0109623	p<0.05	sig down
P_2936	coenzyme A	Cofactors and vitamins	Tcells_PTTH_norm	2_Naive CTRL naive PTTH	5	mixed: ~ CELL*TREATMENT, random = ~1|TIME	~ CELL*TREATMENT; contrast function: pairwise	naive Ctrl - naive PTTH	-0.0496801	0.0568853	16	-0.873339	0.395397	0.468492	0.558447	non sig	non sig
P_2936	coenzyme A	Cofactors and vitamins	Tcells_PTTH_norm	1_Naïve CTRL vs. PLP CTRL	5	mixed: ~ CELL*TREATMENT, random = ~1|TIME	~ CELL*TREATMENT; contrast function: pairwise	naive Ctrl - PLP Ctrl	0.451753	0.0513963	16	8.7896	1.60178e-07	8.44015e-07	7.07884e-07	p<0.01	sig down
P_2936	coenzyme A	Cofactors and vitamins	Tcells_PTTH_norm	3_PLP CTRL vs. PLP PTTH	5	mixed: ~ CELL*TREATMENT, random = ~1|TIME	~ CELL*TREATMENT; contrast function: pairwise	PLP Ctrl - PLP PTTH	0.317188	0.0398114	16	7.96727	5.84816e-07	2.54348e-06	4.00599e-05	p<0.01	sig down
P_2134	flavin adenine dinucleotide (FAD)	Cofactors and vitamins	Tcells_PTTH_norm	2_Naive CTRL naive PTTH	5	mixed: ~ CELL*TREATMENT, random = ~1|TIME	~ CELL*TREATMENT; contrast function: pairwise	naive Ctrl - naive PTTH	0.011203	0.0420823	16	0.266216	0.793473	0.834594	0.849264	non sig	non sig
P_2134	flavin adenine dinucleotide (FAD)	Cofactors and vitamins	Tcells_PTTH_norm	1_Naïve CTRL vs. PLP CTRL	5	mixed: ~ CELL*TREATMENT, random = ~1|TIME	~ CELL*TREATMENT; contrast function: pairwise	naive Ctrl - PLP Ctrl	0.324797	0.039582	16	8.20568	3.98321e-07	1.86564e-06	1.43605e-06	p<0.01	sig down
P_2134	flavin adenine dinucleotide (FAD)	Cofactors and vitamins	Tcells_PTTH_norm	3_PLP CTRL vs. PLP PTTH	5	mixed: ~ CELL*TREATMENT, random = ~1|TIME	~ CELL*TREATMENT; contrast function: pairwise	PLP Ctrl - PLP PTTH	-0.00872007	0.0294515	16	-0.296083	0.770975	0.815626	0.865767	non sig	non sig
P_594	nicotinamide	Cofactors and vitamins	Tcells_PTTH_norm	2_Naive CTRL naive PTTH	5	mixed: ~ CELL*TREATMENT, random = ~1|TIME	~ CELL*TREATMENT; contrast function: pairwise	naive Ctrl - naive PTTH	0.132364	0.0386223	16	3.42715	0.00345632	0.0071881	0.022941	p<0.05	sig down
P_594	nicotinamide	Cofactors and vitamins	Tcells_PTTH_norm	1_Naïve CTRL vs. PLP CTRL	5	mixed: ~ CELL*TREATMENT, random = ~1|TIME	~ CELL*TREATMENT; contrast function: pairwise	naive Ctrl - PLP Ctrl	0.286599	0.0348955	16	8.21305	3.93666e-07	1.85175e-06	1.43605e-06	p<0.01	sig down
P_594	nicotinamide	Cofactors and vitamins	Tcells_PTTH_norm	3_PLP CTRL vs. PLP PTTH	5	mixed: ~ CELL*TREATMENT, random = ~1|TIME	~ CELL*TREATMENT; contrast function: pairwise	PLP Ctrl - PLP PTTH	0.0565127	0.02703	16	2.09074	0.0528666	0.082774	0.129334	non sig	non sig
P_1508	pantothenate	Cofactors and vitamins	Tcells_PTTH_norm	2_Naive CTRL naive PTTH	5	mixed: ~ CELL*TREATMENT, random = ~1|TIME	~ CELL*TREATMENT; contrast function: pairwise	naive Ctrl - naive PTTH	-1.4516	0.0441796	16	-32.8568	4.09059e-16	2.37208e-14	2.80205e-14	p<0.01	sig up
P_1508	pantothenate	Cofactors and vitamins	Tcells_PTTH_norm	1_Naïve CTRL vs. PLP CTRL	5	mixed: ~ CELL*TREATMENT, random = ~1|TIME	~ CELL*TREATMENT; contrast function: pairwise	naive Ctrl - PLP Ctrl	0.605015	0.0412831	16	14.6553	1.0823e-10	1.52076e-09	1.23562e-09	p<0.01	sig down
P_1508	pantothenate	Cofactors and vitamins	Tcells_PTTH_norm	3_PLP CTRL vs. PLP PTTH	5	mixed: ~ CELL*TREATMENT, random = ~1|TIME	~ CELL*TREATMENT; contrast function: pairwise	PLP Ctrl - PLP PTTH	-1.60879	0.0309193	16	-52.0319	2.79516e-19	9.15844e-17	3.82937e-17	p<0.01	sig up
P_5341	thiamin (Vitamin B1)	Cofactors and vitamins	Tcells_PTTH_norm_UVA_nonaive	3_PLP CTRL vs. PLP PTTH	3	mixed: ~ TREATMENT, random = ~1|TIME	~ TREATMENT; contrast function: pairwise	Ctrl - PTTH	-0.159213	0.026381	11	-6.03513	8.4877e-05	0.000243194	0.00116959	p<0.01	sig up
P_1564	citrate	Energy	Tcells_PTTH_norm	2_Naive CTRL naive PTTH	5	mixed: ~ CELL*TREATMENT, random = ~1|TIME	~ CELL*TREATMENT; contrast function: pairwise	naive Ctrl - naive PTTH	-0.635167	0.038113	16	-16.6654	1.56026e-11	2.89839e-10	7.1252e-10	p<0.01	sig up
P_1564	citrate	Energy	Tcells_PTTH_norm	1_Naïve CTRL vs. PLP CTRL	5	mixed: ~ CELL*TREATMENT, random = ~1|TIME	~ CELL*TREATMENT; contrast function: pairwise	naive Ctrl - PLP Ctrl	-0.197364	0.0362029	16	-5.45159	5.32754e-05	0.000156122	0.000115853	p<0.01	sig up
P_1564	citrate	Energy	Tcells_PTTH_norm	3_PLP CTRL vs. PLP PTTH	5	mixed: ~ CELL*TREATMENT, random = ~1|TIME	~ CELL*TREATMENT; contrast function: pairwise	PLP Ctrl - PLP PTTH	0.0500578	0.0266735	16	1.87669	0.078921	0.117047	0.177249	non sig	non sig
P_1643	fumarate	Energy	Tcells_PTTH_norm	2_Naive CTRL naive PTTH	5	mixed: ~ CELL*TREATMENT, random = ~1|TIME	~ CELL*TREATMENT; contrast function: pairwise	naive Ctrl - naive PTTH	-0.12019	0.0651504	16	-1.84481	0.0836584	0.123073	0.218597	non sig	non sig
P_1643	fumarate	Energy	Tcells_PTTH_norm	1_Naïve CTRL vs. PLP CTRL	5	mixed: ~ CELL*TREATMENT, random = ~1|TIME	~ CELL*TREATMENT; contrast function: pairwise	naive Ctrl - PLP Ctrl	0.303737	0.0615626	16	4.9338	0.000149599	0.000401865	0.000301399	p<0.01	sig down
P_1643	fumarate	Energy	Tcells_PTTH_norm	3_PLP CTRL vs. PLP PTTH	5	mixed: ~ CELL*TREATMENT, random = ~1|TIME	~ CELL*TREATMENT; contrast function: pairwise	PLP Ctrl - PLP PTTH	0.169838	0.0455958	16	3.72486	0.00184305	0.00406435	0.0120237	p<0.05	sig down
P_1303	malate	Energy	Tcells_PTTH_norm	2_Naive CTRL naive PTTH	5	mixed: ~ CELL*TREATMENT, random = ~1|TIME	~ CELL*TREATMENT; contrast function: pairwise	naive Ctrl - naive PTTH	-0.0974369	0.0593636	16	-1.64136	0.12023	0.168957	0.268814	non sig	non sig
P_1303	malate	Energy	Tcells_PTTH_norm	1_Naïve CTRL vs. PLP CTRL	5	mixed: ~ CELL*TREATMENT, random = ~1|TIME	~ CELL*TREATMENT; contrast function: pairwise	naive Ctrl - PLP Ctrl	0.445695	0.0536355	16	8.30971	3.3762e-07	1.60187e-06	1.295e-06	p<0.01	sig down
P_1303	malate	Energy	Tcells_PTTH_norm	3_PLP CTRL vs. PLP PTTH	5	mixed: ~ CELL*TREATMENT, random = ~1|TIME	~ CELL*TREATMENT; contrast function: pairwise	PLP Ctrl - PLP PTTH	0.105584	0.0415459	16	2.54138	0.0217793	0.0370653	0.0642987	non sig	non sig
P_11438	phosphate	Energy	Tcells_PTTH_norm	2_Naive CTRL naive PTTH	5	mixed: ~ CELL*TREATMENT, random = ~1|TIME	~ CELL*TREATMENT; contrast function: pairwise	naive Ctrl - naive PTTH	-0.0347746	0.0316132	16	-1.1	0.287606	0.353778	0.434647	non sig	non sig
P_11438	phosphate	Energy	Tcells_PTTH_norm	1_Naïve CTRL vs. PLP CTRL	5	mixed: ~ CELL*TREATMENT, random = ~1|TIME	~ CELL*TREATMENT; contrast function: pairwise	naive Ctrl - PLP Ctrl	0.371665	0.0296118	16	12.5512	1.07046e-09	1.05696e-08	9.7769e-09	p<0.01	sig down
P_11438	phosphate	Energy	Tcells_PTTH_norm	3_PLP CTRL vs. PLP PTTH	5	mixed: ~ CELL*TREATMENT, random = ~1|TIME	~ CELL*TREATMENT; contrast function: pairwise	PLP Ctrl - PLP PTTH	0.0186421	0.0221246	16	0.842598	0.411872	0.48539	0.596467	non sig	non sig
P_35186	1-arachidonoylglycerophosphoethanolamine*	Lipid	Tcells_PTTH_norm	2_Naive CTRL naive PTTH	5	mixed: ~ CELL*TREATMENT, random = ~1|TIME	~ CELL*TREATMENT; contrast function: pairwise	naive Ctrl - naive PTTH	0.0347781	0.0631128	16	0.551046	0.589215	0.65524	0.740573	non sig	non sig
P_35186	1-arachidonoylglycerophosphoethanolamine*	Lipid	Tcells_PTTH_norm	1_Naïve CTRL vs. PLP CTRL	5	mixed: ~ CELL*TREATMENT, random = ~1|TIME	~ CELL*TREATMENT; contrast function: pairwise	naive Ctrl - PLP Ctrl	0.193869	0.0570229	16	3.39984	0.0036614	0.00755723	0.00590131	p<0.01	sig down
P_35186	1-arachidonoylglycerophosphoethanolamine*	Lipid	Tcells_PTTH_norm	3_PLP CTRL vs. PLP PTTH	5	mixed: ~ CELL*TREATMENT, random = ~1|TIME	~ CELL*TREATMENT; contrast function: pairwise	PLP Ctrl - PLP PTTH	-0.0211569	0.0441698	16	-0.47899	0.638426	0.698532	0.78065	non sig	non sig
P_34214	1-arachidonoylglycerophosphoinositol*	Lipid	Tcells_PTTH_norm	2_Naive CTRL naive PTTH	5	mixed: ~ CELL*TREATMENT, random = ~1|TIME	~ CELL*TREATMENT; contrast function: pairwise	naive Ctrl - naive PTTH	0.0775169	0.0656936	16	1.17998	0.255257	0.321196	0.395425	non sig	non sig
P_34214	1-arachidonoylglycerophosphoinositol*	Lipid	Tcells_PTTH_norm	1_Naïve CTRL vs. PLP CTRL	5	mixed: ~ CELL*TREATMENT, random = ~1|TIME	~ CELL*TREATMENT; contrast function: pairwise	naive Ctrl - PLP Ctrl	0.245901	0.0593547	16	4.14291	0.00076461	0.00183775	0.00136041	p<0.01	sig down
P_34214	1-arachidonoylglycerophosphoinositol*	Lipid	Tcells_PTTH_norm	3_PLP CTRL vs. PLP PTTH	5	mixed: ~ CELL*TREATMENT, random = ~1|TIME	~ CELL*TREATMENT; contrast function: pairwise	PLP Ctrl - PLP PTTH	0.0159038	0.045976	16	0.345915	0.733913	0.783985	0.837884	non sig	non sig
P_35628	1-oleoylglycerophosphoethanolamine	Lipid	Tcells_PTTH_norm	2_Naive CTRL naive PTTH	5	mixed: ~ CELL*TREATMENT, random = ~1|TIME	~ CELL*TREATMENT; contrast function: pairwise	naive Ctrl - naive PTTH	0.110973	0.0773092	16	1.43544	0.170422	0.228405	0.311303	non sig	non sig
P_35628	1-oleoylglycerophosphoethanolamine	Lipid	Tcells_PTTH_norm	1_Naïve CTRL vs. PLP CTRL	5	mixed: ~ CELL*TREATMENT, random = ~1|TIME	~ CELL*TREATMENT; contrast function: pairwise	naive Ctrl - PLP Ctrl	0.291209	0.0698495	16	4.16909	0.000723811	0.00174735	0.00132216	p<0.01	sig down
P_35628	1-oleoylglycerophosphoethanolamine	Lipid	Tcells_PTTH_norm	3_PLP CTRL vs. PLP PTTH	5	mixed: ~ CELL*TREATMENT, random = ~1|TIME	~ CELL*TREATMENT; contrast function: pairwise	PLP Ctrl - PLP PTTH	-0.063166	0.0541052	16	-1.16747	0.260127	0.325827	0.429366	non sig	non sig
P_33955	1-palmitoylglycerophosphocholine	Lipid	Tcells_PTTH_norm	2_Naive CTRL naive PTTH	5	mixed: ~ CELL*TREATMENT, random = ~1|TIME	~ CELL*TREATMENT; contrast function: pairwise	naive Ctrl - naive PTTH	0.0277117	0.0461894	16	0.599957	0.556937	0.624672	0.720436	non sig	non sig
P_33955	1-palmitoylglycerophosphocholine	Lipid	Tcells_PTTH_norm	1_Naïve CTRL vs. PLP CTRL	5	mixed: ~ CELL*TREATMENT, random = ~1|TIME	~ CELL*TREATMENT; contrast function: pairwise	naive Ctrl - PLP Ctrl	0.285251	0.0417325	16	6.83523	4.00683e-06	1.51955e-05	1.16795e-05	p<0.01	sig down
P_33955	1-palmitoylglycerophosphocholine	Lipid	Tcells_PTTH_norm	3_PLP CTRL vs. PLP PTTH	5	mixed: ~ CELL*TREATMENT, random = ~1|TIME	~ CELL*TREATMENT; contrast function: pairwise	PLP Ctrl - PLP PTTH	-0.0151206	0.0323258	16	-0.467754	0.646268	0.706191	0.78065	non sig	non sig
P_35631	1-palmitoylglycerophosphoethanolamine	Lipid	Tcells_PTTH_norm	2_Naive CTRL naive PTTH	5	mixed: ~ CELL*TREATMENT, random = ~1|TIME	~ CELL*TREATMENT; contrast function: pairwise	naive Ctrl - naive PTTH	0.123737	0.0825945	16	1.49813	0.15357	0.208565	0.292209	non sig	non sig
P_35631	1-palmitoylglycerophosphoethanolamine	Lipid	Tcells_PTTH_norm	1_Naïve CTRL vs. PLP CTRL	5	mixed: ~ CELL*TREATMENT, random = ~1|TIME	~ CELL*TREATMENT; contrast function: pairwise	naive Ctrl - PLP Ctrl	0.550406	0.0746248	16	7.37564	1.56532e-06	6.28423e-06	4.76554e-06	p<0.01	sig down
P_35631	1-palmitoylglycerophosphoethanolamine	Lipid	Tcells_PTTH_norm	3_PLP CTRL vs. PLP PTTH	5	mixed: ~ CELL*TREATMENT, random = ~1|TIME	~ CELL*TREATMENT; contrast function: pairwise	PLP Ctrl - PLP PTTH	0.000537793	0.0578041	16	0.00930371	0.992692	0.992692	0.992692	non sig	non sig
P_39270	1-palmitoylplasmenylethanolamine*	Lipid	Tcells_PTTH_norm	2_Naive CTRL naive PTTH	5	mixed: ~ CELL*TREATMENT, random = ~1|TIME	~ CELL*TREATMENT; contrast function: pairwise	naive Ctrl - naive PTTH	0.0746048	0.0513845	16	1.45189	0.165858	0.222771	0.307063	non sig	non sig
P_39270	1-palmitoylplasmenylethanolamine*	Lipid	Tcells_PTTH_norm	1_Naïve CTRL vs. PLP CTRL	5	mixed: ~ CELL*TREATMENT, random = ~1|TIME	~ CELL*TREATMENT; contrast function: pairwise	naive Ctrl - PLP Ctrl	0.129439	0.0485113	16	2.66823	0.016831	0.0296097	0.0242721	p<0.05	sig down
P_39270	1-palmitoylplasmenylethanolamine*	Lipid	Tcells_PTTH_norm	3_PLP CTRL vs. PLP PTTH	5	mixed: ~ CELL*TREATMENT, random = ~1|TIME	~ CELL*TREATMENT; contrast function: pairwise	PLP Ctrl - PLP PTTH	-0.0831144	0.0359617	16	-2.31119	0.0344778	0.0563995	0.0944692	non sig	non sig
P_21188	1-stearoylglycerol (1-monostearin)	Lipid	Tcells_PTTH_norm	2_Naive CTRL naive PTTH	5	mixed: ~ CELL*TREATMENT, random = ~1|TIME	~ CELL*TREATMENT; contrast function: pairwise	naive Ctrl - naive PTTH	-0.0905024	0.0508576	16	-1.77953	0.0941527	0.136316	0.22639	non sig	non sig
P_21188	1-stearoylglycerol (1-monostearin)	Lipid	Tcells_PTTH_norm	1_Naïve CTRL vs. PLP CTRL	5	mixed: ~ CELL*TREATMENT, random = ~1|TIME	~ CELL*TREATMENT; contrast function: pairwise	naive Ctrl - PLP Ctrl	0.166469	0.0459502	16	3.62282	0.00228629	0.00493669	0.00377375	p<0.01	sig down
P_21188	1-stearoylglycerol (1-monostearin)	Lipid	Tcells_PTTH_norm	3_PLP CTRL vs. PLP PTTH	5	mixed: ~ CELL*TREATMENT, random = ~1|TIME	~ CELL*TREATMENT; contrast function: pairwise	PLP Ctrl - PLP PTTH	0.0188627	0.0355929	16	0.529957	0.603419	0.668221	0.744761	non sig	non sig
P_34416	1-stearoylglycerophosphoethanolamine	Lipid	Tcells_PTTH_norm	2_Naive CTRL naive PTTH	5	mixed: ~ CELL*TREATMENT, random = ~1|TIME	~ CELL*TREATMENT; contrast function: pairwise	naive Ctrl - naive PTTH	0.0490183	0.0546575	16	0.896828	0.383107	0.455407	0.55248	non sig	non sig
P_34416	1-stearoylglycerophosphoethanolamine	Lipid	Tcells_PTTH_norm	1_Naïve CTRL vs. PLP CTRL	5	mixed: ~ CELL*TREATMENT, random = ~1|TIME	~ CELL*TREATMENT; contrast function: pairwise	naive Ctrl - PLP Ctrl	0.404191	0.0498142	16	8.11397	4.6134e-07	2.08937e-06	1.5207e-06	p<0.01	sig down
P_34416	1-stearoylglycerophosphoethanolamine	Lipid	Tcells_PTTH_norm	3_PLP CTRL vs. PLP PTTH	5	mixed: ~ CELL*TREATMENT, random = ~1|TIME	~ CELL*TREATMENT; contrast function: pairwise	PLP Ctrl - PLP PTTH	-0.0222108	0.0382523	16	-0.580639	0.569573	0.637642	0.723579	non sig	non sig
P_33971	10-heptadecenoate (17:1n7)	Lipid	Tcells_PTTH_norm	2_Naive CTRL naive PTTH	5	mixed: ~ CELL*TREATMENT, random = ~1|TIME	~ CELL*TREATMENT; contrast function: pairwise	naive Ctrl - naive PTTH	-0.182029	0.0545075	16	-3.33952	0.00415815	0.00845517	0.0247681	p<0.05	sig up
P_33971	10-heptadecenoate (17:1n7)	Lipid	Tcells_PTTH_norm	1_Naïve CTRL vs. PLP CTRL	5	mixed: ~ CELL*TREATMENT, random = ~1|TIME	~ CELL*TREATMENT; contrast function: pairwise	naive Ctrl - PLP Ctrl	-0.0916463	0.0510111	16	-1.7966	0.0913024	0.132364	0.115819	non sig	non sig
P_33971	10-heptadecenoate (17:1n7)	Lipid	Tcells_PTTH_norm	3_PLP CTRL vs. PLP PTTH	5	mixed: ~ CELL*TREATMENT, random = ~1|TIME	~ CELL*TREATMENT; contrast function: pairwise	PLP Ctrl - PLP PTTH	-0.144346	0.0381473	16	-3.78391	0.00162705	0.00362448	0.0111453	p<0.05	sig up
P_32815	2-arachidonoylglycerophosphoethanolamine*	Lipid	Tcells_PTTH_norm	2_Naive CTRL naive PTTH	5	mixed: ~ CELL*TREATMENT, random = ~1|TIME	~ CELL*TREATMENT; contrast function: pairwise	naive Ctrl - naive PTTH	-0.0343207	0.095773	16	-0.358354	0.724762	0.776481	0.827437	non sig	non sig
P_32815	2-arachidonoylglycerophosphoethanolamine*	Lipid	Tcells_PTTH_norm	1_Naïve CTRL vs. PLP CTRL	5	mixed: ~ CELL*TREATMENT, random = ~1|TIME	~ CELL*TREATMENT; contrast function: pairwise	naive Ctrl - PLP Ctrl	0.438312	0.0895214	16	4.89618	0.00016145	0.000431583	0.00032056	p<0.01	sig down
P_32815	2-arachidonoylglycerophosphoethanolamine*	Lipid	Tcells_PTTH_norm	3_PLP CTRL vs. PLP PTTH	5	mixed: ~ CELL*TREATMENT, random = ~1|TIME	~ CELL*TREATMENT; contrast function: pairwise	PLP Ctrl - PLP PTTH	-0.18997	0.0670271	16	-2.83422	0.0119652	0.0218565	0.0431377	p<0.05	sig up
P_35688	2-palmitoylglycerophosphoethanolamine*	Lipid	Tcells_PTTH_norm	2_Naive CTRL naive PTTH	5	mixed: ~ CELL*TREATMENT, random = ~1|TIME	~ CELL*TREATMENT; contrast function: pairwise	naive Ctrl - naive PTTH	0.149412	0.0943083	16	1.58429	0.132691	0.184321	0.279761	non sig	non sig
P_35688	2-palmitoylglycerophosphoethanolamine*	Lipid	Tcells_PTTH_norm	1_Naïve CTRL vs. PLP CTRL	5	mixed: ~ CELL*TREATMENT, random = ~1|TIME	~ CELL*TREATMENT; contrast function: pairwise	naive Ctrl - PLP Ctrl	0.352113	0.0852083	16	4.13238	0.000781663	0.00187462	0.00137292	p<0.01	sig down
P_35688	2-palmitoylglycerophosphoethanolamine*	Lipid	Tcells_PTTH_norm	3_PLP CTRL vs. PLP PTTH	5	mixed: ~ CELL*TREATMENT, random = ~1|TIME	~ CELL*TREATMENT; contrast function: pairwise	PLP Ctrl - PLP PTTH	-0.00329579	0.0660021	16	-0.0499346	0.960793	0.965196	0.975027	non sig	non sig
P_32198	acetylcarnitine	Lipid	Tcells_PTTH_norm	2_Naive CTRL naive PTTH	5	mixed: ~ CELL*TREATMENT, random = ~1|TIME	~ CELL*TREATMENT; contrast function: pairwise	naive Ctrl - naive PTTH	0.0228123	0.0525134	16	0.434409	0.669793	0.728267	0.791049	non sig	non sig
P_32198	acetylcarnitine	Lipid	Tcells_PTTH_norm	1_Naïve CTRL vs. PLP CTRL	5	mixed: ~ CELL*TREATMENT, random = ~1|TIME	~ CELL*TREATMENT; contrast function: pairwise	naive Ctrl - PLP Ctrl	0.82461	0.0492369	16	16.7478	1.44768e-11	2.73562e-10	2.47915e-10	p<0.01	sig down
P_32198	acetylcarnitine	Lipid	Tcells_PTTH_norm	3_PLP CTRL vs. PLP PTTH	5	mixed: ~ CELL*TREATMENT, random = ~1|TIME	~ CELL*TREATMENT; contrast function: pairwise	PLP Ctrl - PLP PTTH	-0.0170164	0.0367517	16	-0.463011	0.649592	0.709116	0.78065	non sig	non sig
P_1110	arachidonate (20:4n6)	Lipid	Tcells_PTTH_norm	2_Naive CTRL naive PTTH	5	mixed: ~ CELL*TREATMENT, random = ~1|TIME	~ CELL*TREATMENT; contrast function: pairwise	naive Ctrl - naive PTTH	-0.0663413	0.0662718	16	-1.00105	0.331704	0.400824	0.488639	non sig	non sig
P_1110	arachidonate (20:4n6)	Lipid	Tcells_PTTH_norm	1_Naïve CTRL vs. PLP CTRL	5	mixed: ~ CELL*TREATMENT, random = ~1|TIME	~ CELL*TREATMENT; contrast function: pairwise	naive Ctrl - PLP Ctrl	0.181527	0.0615835	16	2.94766	0.00945653	0.0176866	0.0142368	p<0.05	sig down
P_1110	arachidonate (20:4n6)	Lipid	Tcells_PTTH_norm	3_PLP CTRL vs. PLP PTTH	5	mixed: ~ CELL*TREATMENT, random = ~1|TIME	~ CELL*TREATMENT; contrast function: pairwise	PLP Ctrl - PLP PTTH	-0.150862	0.0463806	16	-3.25269	0.00499268	0.0100219	0.0226513	p<0.05	sig up
P_15500	carnitine	Lipid	Tcells_PTTH_norm	2_Naive CTRL naive PTTH	5	mixed: ~ CELL*TREATMENT, random = ~1|TIME	~ CELL*TREATMENT; contrast function: pairwise	naive Ctrl - naive PTTH	0.0975647	0.0379432	16	2.57134	0.0204986	0.0350949	0.096838	non sig	non sig
P_15500	carnitine	Lipid	Tcells_PTTH_norm	1_Naïve CTRL vs. PLP CTRL	5	mixed: ~ CELL*TREATMENT, random = ~1|TIME	~ CELL*TREATMENT; contrast function: pairwise	naive Ctrl - PLP Ctrl	1.29166	0.0359211	16	35.9581	9.83907e-17	7.18908e-15	1.11981e-14	p<0.01	sig down
P_15500	carnitine	Lipid	Tcells_PTTH_norm	3_PLP CTRL vs. PLP PTTH	5	mixed: ~ CELL*TREATMENT, random = ~1|TIME	~ CELL*TREATMENT; contrast function: pairwise	PLP Ctrl - PLP PTTH	0.14031	0.0265547	16	5.2838	7.41798e-05	0.00021008	0.00112918	p<0.01	sig down
P_15506	choline	Lipid	Tcells_PTTH_norm	2_Naive CTRL naive PTTH	5	mixed: ~ CELL*TREATMENT, random = ~1|TIME	~ CELL*TREATMENT; contrast function: pairwise	naive Ctrl - naive PTTH	0.0209752	0.0395983	16	0.529699	0.603594	0.668221	0.746425	non sig	non sig
P_15506	choline	Lipid	Tcells_PTTH_norm	1_Naïve CTRL vs. PLP CTRL	5	mixed: ~ CELL*TREATMENT, random = ~1|TIME	~ CELL*TREATMENT; contrast function: pairwise	naive Ctrl - PLP Ctrl	0.239306	0.0365655	16	6.54458	6.7526e-06	2.39647e-05	1.77905e-05	p<0.01	sig down
P_15506	choline	Lipid	Tcells_PTTH_norm	3_PLP CTRL vs. PLP PTTH	5	mixed: ~ CELL*TREATMENT, random = ~1|TIME	~ CELL*TREATMENT; contrast function: pairwise	PLP Ctrl - PLP PTTH	-0.0152603	0.0277131	16	-0.550655	0.589477	0.65524	0.734167	non sig	non sig
P_34396	choline phosphate	Lipid	Tcells_PTTH_norm	2_Naive CTRL naive PTTH	5	mixed: ~ CELL*TREATMENT, random = ~1|TIME	~ CELL*TREATMENT; contrast function: pairwise	naive Ctrl - naive PTTH	0.0451541	0.0359583	16	1.25574	0.227241	0.2896	0.370619	non sig	non sig
P_34396	choline phosphate	Lipid	Tcells_PTTH_norm	1_Naïve CTRL vs. PLP CTRL	5	mixed: ~ CELL*TREATMENT, random = ~1|TIME	~ CELL*TREATMENT; contrast function: pairwise	naive Ctrl - PLP Ctrl	0.80971	0.0342207	16	23.6614	7.06217e-14	2.49682e-12	2.41879e-12	p<0.01	sig down
P_34396	choline phosphate	Lipid	Tcells_PTTH_norm	3_PLP CTRL vs. PLP PTTH	5	mixed: ~ CELL*TREATMENT, random = ~1|TIME	~ CELL*TREATMENT; contrast function: pairwise	PLP Ctrl - PLP PTTH	0.00938935	0.0251656	16	0.373103	0.713969	0.767166	0.82893	non sig	non sig
P_34418	cytidine 5'-diphosphocholine	Lipid	Tcells_PTTH_norm	2_Naive CTRL naive PTTH	5	mixed: ~ CELL*TREATMENT, random = ~1|TIME	~ CELL*TREATMENT; contrast function: pairwise	naive Ctrl - naive PTTH	0.0659786	0.054376	16	1.21338	0.242595	0.307026	0.391006	non sig	non sig
P_34418	cytidine 5'-diphosphocholine	Lipid	Tcells_PTTH_norm	1_Naïve CTRL vs. PLP CTRL	5	mixed: ~ CELL*TREATMENT, random = ~1|TIME	~ CELL*TREATMENT; contrast function: pairwise	naive Ctrl - PLP Ctrl	0.674119	0.0517218	16	13.0336	6.16044e-10	6.68499e-09	6.02843e-09	p<0.01	sig down
P_34418	cytidine 5'-diphosphocholine	Lipid	Tcells_PTTH_norm	3_PLP CTRL vs. PLP PTTH	5	mixed: ~ CELL*TREATMENT, random = ~1|TIME	~ CELL*TREATMENT; contrast function: pairwise	PLP Ctrl - PLP PTTH	-0.209982	0.0380553	16	-5.51781	4.67967e-05	0.000138246	0.000801394	p<0.01	sig up
P_36747	deoxycarnitine	Lipid	Tcells_PTTH_norm	2_Naive CTRL naive PTTH	5	mixed: ~ CELL*TREATMENT, random = ~1|TIME	~ CELL*TREATMENT; contrast function: pairwise	naive Ctrl - naive PTTH	0.153458	0.0500475	16	3.06625	0.00738345	0.0140735	0.0389051	p<0.05	sig down
P_36747	deoxycarnitine	Lipid	Tcells_PTTH_norm	1_Naïve CTRL vs. PLP CTRL	5	mixed: ~ CELL*TREATMENT, random = ~1|TIME	~ CELL*TREATMENT; contrast function: pairwise	naive Ctrl - PLP Ctrl	0.826417	0.0452183	16	18.2762	3.82251e-12	8.37895e-11	8.72807e-11	p<0.01	sig down
P_36747	deoxycarnitine	Lipid	Tcells_PTTH_norm	3_PLP CTRL vs. PLP PTTH	5	mixed: ~ CELL*TREATMENT, random = ~1|TIME	~ CELL*TREATMENT; contrast function: pairwise	PLP Ctrl - PLP PTTH	-0.0666463	0.035026	16	-1.90277	0.0752241	0.112939	0.171762	non sig	non sig
P_17805	dihomo-linoleate (20:2n6)	Lipid	Tcells_PTTH_norm	2_Naive CTRL naive PTTH	5	mixed: ~ CELL*TREATMENT, random = ~1|TIME	~ CELL*TREATMENT; contrast function: pairwise	naive Ctrl - naive PTTH	0.0316381	0.0632279	16	0.500383	0.623618	0.685542	0.756068	non sig	non sig
P_17805	dihomo-linoleate (20:2n6)	Lipid	Tcells_PTTH_norm	1_Naïve CTRL vs. PLP CTRL	5	mixed: ~ CELL*TREATMENT, random = ~1|TIME	~ CELL*TREATMENT; contrast function: pairwise	naive Ctrl - PLP Ctrl	0.337149	0.0571269	16	5.90176	2.23157e-05	7.04842e-05	5.09542e-05	p<0.01	sig down
P_17805	dihomo-linoleate (20:2n6)	Lipid	Tcells_PTTH_norm	3_PLP CTRL vs. PLP PTTH	5	mixed: ~ CELL*TREATMENT, random = ~1|TIME	~ CELL*TREATMENT; contrast function: pairwise	PLP Ctrl - PLP PTTH	0.0405782	0.0442503	16	0.917016	0.37275	0.445027	0.561174	non sig	non sig
P_35718	dihomo-linolenate (20:3n3 or n6)	Lipid	Tcells_PTTH_norm	2_Naive CTRL naive PTTH	5	mixed: ~ CELL*TREATMENT, random = ~1|TIME	~ CELL*TREATMENT; contrast function: pairwise	naive Ctrl - naive PTTH	-0.0902768	0.0572459	16	-1.577	0.134359	0.18602	0.279761	non sig	non sig
P_35718	dihomo-linolenate (20:3n3 or n6)	Lipid	Tcells_PTTH_norm	1_Naïve CTRL vs. PLP CTRL	5	mixed: ~ CELL*TREATMENT, random = ~1|TIME	~ CELL*TREATMENT; contrast function: pairwise	naive Ctrl - PLP Ctrl	-0.26891	0.0517221	16	-5.19912	8.77837e-05	0.000246695	0.000182218	p<0.01	sig up
P_35718	dihomo-linolenate (20:3n3 or n6)	Lipid	Tcells_PTTH_norm	3_PLP CTRL vs. PLP PTTH	5	mixed: ~ CELL*TREATMENT, random = ~1|TIME	~ CELL*TREATMENT; contrast function: pairwise	PLP Ctrl - PLP PTTH	-0.162352	0.0400638	16	-4.05234	0.000924549	0.00216982	0.00745078	p<0.01	sig up
P_32415	docosadienoate (22:2n6)	Lipid	Tcells_PTTH_norm	2_Naive CTRL naive PTTH	5	mixed: ~ CELL*TREATMENT, random = ~1|TIME	~ CELL*TREATMENT; contrast function: pairwise	naive Ctrl - naive PTTH	0.0053502	0.0577553	16	0.0926355	0.927343	0.940211	0.941082	non sig	non sig
P_32415	docosadienoate (22:2n6)	Lipid	Tcells_PTTH_norm	1_Naïve CTRL vs. PLP CTRL	5	mixed: ~ CELL*TREATMENT, random = ~1|TIME	~ CELL*TREATMENT; contrast function: pairwise	naive Ctrl - PLP Ctrl	0.34291	0.054714	16	6.26731	1.12303e-05	3.81065e-05	2.90292e-05	p<0.01	sig down
P_32415	docosadienoate (22:2n6)	Lipid	Tcells_PTTH_norm	3_PLP CTRL vs. PLP PTTH	5	mixed: ~ CELL*TREATMENT, random = ~1|TIME	~ CELL*TREATMENT; contrast function: pairwise	PLP Ctrl - PLP PTTH	-0.0486363	0.0404203	16	-1.20326	0.246377	0.311191	0.411629	non sig	non sig
P_19323	docosahexaenoate (DHA; 22:6n3)	Lipid	Tcells_PTTH_norm	2_Naive CTRL naive PTTH	5	mixed: ~ CELL*TREATMENT, random = ~1|TIME	~ CELL*TREATMENT; contrast function: pairwise	naive Ctrl - naive PTTH	-0.0998098	0.0829634	16	-1.20306	0.246454	0.311191	0.392607	non sig	non sig
P_19323	docosahexaenoate (DHA; 22:6n3)	Lipid	Tcells_PTTH_norm	1_Naïve CTRL vs. PLP CTRL	5	mixed: ~ CELL*TREATMENT, random = ~1|TIME	~ CELL*TREATMENT; contrast function: pairwise	naive Ctrl - PLP Ctrl	-0.115728	0.0767361	16	-1.50813	0.151011	0.205715	0.182551	non sig	non sig
P_19323	docosahexaenoate (DHA; 22:6n3)	Lipid	Tcells_PTTH_norm	3_PLP CTRL vs. PLP PTTH	5	mixed: ~ CELL*TREATMENT, random = ~1|TIME	~ CELL*TREATMENT; contrast function: pairwise	PLP Ctrl - PLP PTTH	-0.165832	0.0580623	16	-2.8561	0.0114357	0.0210293	0.0423428	p<0.05	sig up
P_32504	docosapentaenoate (n3 DPA; 22:5n3)	Lipid	Tcells_PTTH_norm	2_Naive CTRL naive PTTH	5	mixed: ~ CELL*TREATMENT, random = ~1|TIME	~ CELL*TREATMENT; contrast function: pairwise	naive Ctrl - naive PTTH	-0.150281	0.0961021	16	-1.56377	0.137434	0.189609	0.281021	non sig	non sig
P_32504	docosapentaenoate (n3 DPA; 22:5n3)	Lipid	Tcells_PTTH_norm	1_Naïve CTRL vs. PLP CTRL	5	mixed: ~ CELL*TREATMENT, random = ~1|TIME	~ CELL*TREATMENT; contrast function: pairwise	naive Ctrl - PLP Ctrl	-0.366987	0.086829	16	-4.22654	0.000641877	0.00155986	0.00120462	p<0.01	sig up
P_32504	docosapentaenoate (n3 DPA; 22:5n3)	Lipid	Tcells_PTTH_norm	3_PLP CTRL vs. PLP PTTH	5	mixed: ~ CELL*TREATMENT, random = ~1|TIME	~ CELL*TREATMENT; contrast function: pairwise	PLP Ctrl - PLP PTTH	-0.232183	0.0672575	16	-3.45216	0.00327862	0.0068315	0.0160418	p<0.05	sig up
P_33587	eicosenoate (20:1n9 or 11)	Lipid	Tcells_PTTH_norm	2_Naive CTRL naive PTTH	5	mixed: ~ CELL*TREATMENT, random = ~1|TIME	~ CELL*TREATMENT; contrast function: pairwise	naive Ctrl - naive PTTH	0.023031	0.04444	16	0.518248	0.611377	0.674114	0.747846	non sig	non sig
P_33587	eicosenoate (20:1n9 or 11)	Lipid	Tcells_PTTH_norm	1_Naïve CTRL vs. PLP CTRL	5	mixed: ~ CELL*TREATMENT, random = ~1|TIME	~ CELL*TREATMENT; contrast function: pairwise	naive Ctrl - PLP Ctrl	0.379407	0.0420788	16	9.01658	1.13651e-07	6.19708e-07	5.19006e-07	p<0.01	sig down
P_33587	eicosenoate (20:1n9 or 11)	Lipid	Tcells_PTTH_norm	3_PLP CTRL vs. PLP PTTH	5	mixed: ~ CELL*TREATMENT, random = ~1|TIME	~ CELL*TREATMENT; contrast function: pairwise	PLP Ctrl - PLP PTTH	-0.0280591	0.0311015	16	-0.902177	0.380344	0.452614	0.566382	non sig	non sig
P_15365	glycerol 3-phosphate (G3P)	Lipid	Tcells_PTTH_norm	2_Naive CTRL naive PTTH	5	mixed: ~ CELL*TREATMENT, random = ~1|TIME	~ CELL*TREATMENT; contrast function: pairwise	naive Ctrl - naive PTTH	-0.0282555	0.0336509	16	-0.839664	0.413467	0.48639	0.578011	non sig	non sig
P_15365	glycerol 3-phosphate (G3P)	Lipid	Tcells_PTTH_norm	1_Naïve CTRL vs. PLP CTRL	5	mixed: ~ CELL*TREATMENT, random = ~1|TIME	~ CELL*TREATMENT; contrast function: pairwise	naive Ctrl - PLP Ctrl	0.260565	0.0319677	16	8.15089	4.34801e-07	2.01073e-06	1.48919e-06	p<0.01	sig down
P_15365	glycerol 3-phosphate (G3P)	Lipid	Tcells_PTTH_norm	3_PLP CTRL vs. PLP PTTH	5	mixed: ~ CELL*TREATMENT, random = ~1|TIME	~ CELL*TREATMENT; contrast function: pairwise	PLP Ctrl - PLP PTTH	-0.0844956	0.0235507	16	-3.58781	0.00246179	0.00524927	0.0140527	p<0.05	sig up
P_15990	glycerophosphorylcholine (GPC)	Lipid	Tcells_PTTH_norm	2_Naive CTRL naive PTTH	5	mixed: ~ CELL*TREATMENT, random = ~1|TIME	~ CELL*TREATMENT; contrast function: pairwise	naive Ctrl - naive PTTH	-0.0645982	0.027166	16	-2.37791	0.0302176	0.0500278	0.11828	non sig	non sig
P_15990	glycerophosphorylcholine (GPC)	Lipid	Tcells_PTTH_norm	1_Naïve CTRL vs. PLP CTRL	5	mixed: ~ CELL*TREATMENT, random = ~1|TIME	~ CELL*TREATMENT; contrast function: pairwise	naive Ctrl - PLP Ctrl	0.175178	0.0258353	16	6.78056	4.41626e-06	1.63521e-05	1.21005e-05	p<0.01	sig down
P_15990	glycerophosphorylcholine (GPC)	Lipid	Tcells_PTTH_norm	3_PLP CTRL vs. PLP PTTH	5	mixed: ~ CELL*TREATMENT, random = ~1|TIME	~ CELL*TREATMENT; contrast function: pairwise	PLP Ctrl - PLP PTTH	-0.129614	0.0190123	16	-6.81737	4.13603e-06	1.56313e-05	0.00018701	p<0.01	sig up
P_1481	inositol 1-phosphate (I1P)	Lipid	Tcells_PTTH_norm	2_Naive CTRL naive PTTH	5	mixed: ~ CELL*TREATMENT, random = ~1|TIME	~ CELL*TREATMENT; contrast function: pairwise	naive Ctrl - naive PTTH	-0.129854	0.0537351	16	-2.41655	0.0279813	0.0465365	0.116165	non sig	non sig
P_1481	inositol 1-phosphate (I1P)	Lipid	Tcells_PTTH_norm	1_Naïve CTRL vs. PLP CTRL	5	mixed: ~ CELL*TREATMENT, random = ~1|TIME	~ CELL*TREATMENT; contrast function: pairwise	naive Ctrl - PLP Ctrl	0.196123	0.0485501	16	4.0396	0.000949624	0.00222391	0.00162623	p<0.01	sig down
P_1481	inositol 1-phosphate (I1P)	Lipid	Tcells_PTTH_norm	3_PLP CTRL vs. PLP PTTH	5	mixed: ~ CELL*TREATMENT, random = ~1|TIME	~ CELL*TREATMENT; contrast function: pairwise	PLP Ctrl - PLP PTTH	0.00224135	0.0376068	16	0.0595997	0.953213	0.959522	0.974553	non sig	non sig
P_1105	linoleate (18:2n6)	Lipid	Tcells_PTTH_norm	2_Naive CTRL naive PTTH	5	mixed: ~ CELL*TREATMENT, random = ~1|TIME	~ CELL*TREATMENT; contrast function: pairwise	naive Ctrl - naive PTTH	-0.12393	0.0588747	16	-2.10499	0.0514482	0.080784	0.156631	non sig	non sig
P_1105	linoleate (18:2n6)	Lipid	Tcells_PTTH_norm	1_Naïve CTRL vs. PLP CTRL	5	mixed: ~ CELL*TREATMENT, random = ~1|TIME	~ CELL*TREATMENT; contrast function: pairwise	naive Ctrl - PLP Ctrl	0.226883	0.0545742	16	4.15733	0.000741862	0.00178699	0.0013373	p<0.01	sig down
P_1105	linoleate (18:2n6)	Lipid	Tcells_PTTH_norm	3_PLP CTRL vs. PLP PTTH	5	mixed: ~ CELL*TREATMENT, random = ~1|TIME	~ CELL*TREATMENT; contrast function: pairwise	PLP Ctrl - PLP PTTH	-0.133574	0.0412037	16	-3.2418	0.00510835	0.0101981	0.0226513	p<0.05	sig up
P_19934	myo-inositol	Lipid	Tcells_PTTH_norm	2_Naive CTRL naive PTTH	5	mixed: ~ CELL*TREATMENT, random = ~1|TIME	~ CELL*TREATMENT; contrast function: pairwise	naive Ctrl - naive PTTH	0.146431	0.133434	16	1.0974	0.288707	0.354463	0.434647	non sig	non sig
P_19934	myo-inositol	Lipid	Tcells_PTTH_norm	1_Naïve CTRL vs. PLP CTRL	5	mixed: ~ CELL*TREATMENT, random = ~1|TIME	~ CELL*TREATMENT; contrast function: pairwise	naive Ctrl - PLP Ctrl	1.0012	0.120558	16	8.30473	3.40293e-07	1.60759e-06	1.295e-06	p<0.01	sig down
P_19934	myo-inositol	Lipid	Tcells_PTTH_norm	3_PLP CTRL vs. PLP PTTH	5	mixed: ~ CELL*TREATMENT, random = ~1|TIME	~ CELL*TREATMENT; contrast function: pairwise	PLP Ctrl - PLP PTTH	0.10606	0.0933842	16	1.13574	0.272791	0.337687	0.434563	non sig	non sig
P_33447	palmitoleate (16:1n7)	Lipid	Tcells_PTTH_norm	2_Naive CTRL naive PTTH	5	mixed: ~ CELL*TREATMENT, random = ~1|TIME	~ CELL*TREATMENT; contrast function: pairwise	naive Ctrl - naive PTTH	-0.0894197	0.0577406	16	-1.54864	0.141018	0.193922	0.28411	non sig	non sig
P_33447	palmitoleate (16:1n7)	Lipid	Tcells_PTTH_norm	1_Naïve CTRL vs. PLP CTRL	5	mixed: ~ CELL*TREATMENT, random = ~1|TIME	~ CELL*TREATMENT; contrast function: pairwise	naive Ctrl - PLP Ctrl	-0.142026	0.0547544	16	-2.59387	0.0195831	0.033747	0.0276586	p<0.05	sig up
P_33447	palmitoleate (16:1n7)	Lipid	Tcells_PTTH_norm	3_PLP CTRL vs. PLP PTTH	5	mixed: ~ CELL*TREATMENT, random = ~1|TIME	~ CELL*TREATMENT; contrast function: pairwise	PLP Ctrl - PLP PTTH	-0.0265725	0.04041	16	-0.657573	0.520161	0.590774	0.683286	non sig	non sig
P_12102	phosphoethanolamine	Lipid	Tcells_PTTH_norm	2_Naive CTRL naive PTTH	5	mixed: ~ CELL*TREATMENT, random = ~1|TIME	~ CELL*TREATMENT; contrast function: pairwise	naive Ctrl - naive PTTH	0.0677223	0.0380749	16	1.77866	0.0942999	0.136349	0.22639	non sig	non sig
P_12102	phosphoethanolamine	Lipid	Tcells_PTTH_norm	1_Naïve CTRL vs. PLP CTRL	5	mixed: ~ CELL*TREATMENT, random = ~1|TIME	~ CELL*TREATMENT; contrast function: pairwise	naive Ctrl - PLP Ctrl	0.665136	0.034401	16	19.3348	1.61099e-12	4.01677e-11	4.4141e-11	p<0.01	sig down
P_12102	phosphoethanolamine	Lipid	Tcells_PTTH_norm	3_PLP CTRL vs. PLP PTTH	5	mixed: ~ CELL*TREATMENT, random = ~1|TIME	~ CELL*TREATMENT; contrast function: pairwise	PLP Ctrl - PLP PTTH	0.0691874	0.0266469	16	2.59645	0.0194807	0.0336764	0.0606558	non sig	non sig
P_19503	stearoyl sphingomyelin	Lipid	Tcells_PTTH_norm	2_Naive CTRL naive PTTH	5	mixed: ~ CELL*TREATMENT, random = ~1|TIME	~ CELL*TREATMENT; contrast function: pairwise	naive Ctrl - naive PTTH	-0.168274	0.106449	15	-1.5808	0.134775	0.186272	0.279761	non sig	non sig
P_19503	stearoyl sphingomyelin	Lipid	Tcells_PTTH_norm	1_Naïve CTRL vs. PLP CTRL	5	mixed: ~ CELL*TREATMENT, random = ~1|TIME	~ CELL*TREATMENT; contrast function: pairwise	naive Ctrl - PLP Ctrl	0.293454	0.0985523	15	2.97765	0.00939036	0.0175929	0.0142368	p<0.05	sig down
P_19503	stearoyl sphingomyelin	Lipid	Tcells_PTTH_norm	3_PLP CTRL vs. PLP PTTH	5	mixed: ~ CELL*TREATMENT, random = ~1|TIME	~ CELL*TREATMENT; contrast function: pairwise	PLP Ctrl - PLP PTTH	-0.0622403	0.0657015	15	-0.947319	0.358489	0.430815	0.545699	non sig	non sig
P_21106	5-methylcytosine	Nucleotide	Tcells_PTTH_norm	2_Naive CTRL naive PTTH	5	mixed: ~ CELL*TREATMENT, random = ~1|TIME	~ CELL*TREATMENT; contrast function: pairwise	naive Ctrl - naive PTTH	-0.349141	0.096642	16	-3.61272	0.00233558	0.00500938	0.0171013	p<0.05	sig up
P_21106	5-methylcytosine	Nucleotide	Tcells_PTTH_norm	1_Naïve CTRL vs. PLP CTRL	5	mixed: ~ CELL*TREATMENT, random = ~1|TIME	~ CELL*TREATMENT; contrast function: pairwise	naive Ctrl - PLP Ctrl	-0.238844	0.0914644	16	-2.61133	0.0189006	0.0327251	0.0269727	p<0.05	sig up
P_21106	5-methylcytosine	Nucleotide	Tcells_PTTH_norm	3_PLP CTRL vs. PLP PTTH	5	mixed: ~ CELL*TREATMENT, random = ~1|TIME	~ CELL*TREATMENT; contrast function: pairwise	PLP Ctrl - PLP PTTH	-0.0185746	0.0676353	16	-0.274629	0.787116	0.828702	0.869636	non sig	non sig
P_554	adenine	Nucleotide	Tcells_PTTH_norm	2_Naive CTRL naive PTTH	5	mixed: ~ CELL*TREATMENT, random = ~1|TIME	~ CELL*TREATMENT; contrast function: pairwise	naive Ctrl - naive PTTH	-0.223117	0.0652585	16	-3.41897	0.00351651	0.00728167	0.022941	p<0.05	sig up
P_554	adenine	Nucleotide	Tcells_PTTH_norm	1_Naïve CTRL vs. PLP CTRL	5	mixed: ~ CELL*TREATMENT, random = ~1|TIME	~ CELL*TREATMENT; contrast function: pairwise	naive Ctrl - PLP Ctrl	-0.0154823	0.0617338	16	-0.250792	0.805167	0.845271	0.842045	non sig	non sig
P_554	adenine	Nucleotide	Tcells_PTTH_norm	3_PLP CTRL vs. PLP PTTH	5	mixed: ~ CELL*TREATMENT, random = ~1|TIME	~ CELL*TREATMENT; contrast function: pairwise	PLP Ctrl - PLP PTTH	0.0260948	0.0456714	16	0.57136	0.575695	0.641873	0.723579	non sig	non sig
P_555	adenosine	Nucleotide	Tcells_PTTH_norm	2_Naive CTRL naive PTTH	5	mixed: ~ CELL*TREATMENT, random = ~1|TIME	~ CELL*TREATMENT; contrast function: pairwise	naive Ctrl - naive PTTH	0.196291	0.12038	16	1.6306	0.122499	0.171468	0.268814	non sig	non sig
P_555	adenosine	Nucleotide	Tcells_PTTH_norm	1_Naïve CTRL vs. PLP CTRL	5	mixed: ~ CELL*TREATMENT, random = ~1|TIME	~ CELL*TREATMENT; contrast function: pairwise	naive Ctrl - PLP Ctrl	0.537602	0.108764	16	4.94283	0.000146889	0.000396528	0.000300355	p<0.01	sig down
P_555	adenosine	Nucleotide	Tcells_PTTH_norm	3_PLP CTRL vs. PLP PTTH	5	mixed: ~ CELL*TREATMENT, random = ~1|TIME	~ CELL*TREATMENT; contrast function: pairwise	PLP Ctrl - PLP PTTH	0.0484096	0.0842482	16	0.574606	0.573549	0.640784	0.723579	non sig	non sig
P_32342	adenosine 5'-monophosphate (AMP)	Nucleotide	Tcells_PTTH_norm	2_Naive CTRL naive PTTH	5	mixed: ~ CELL*TREATMENT, random = ~1|TIME	~ CELL*TREATMENT; contrast function: pairwise	naive Ctrl - naive PTTH	0.221949	0.158166	16	1.40327	0.179645	0.238945	0.319628	non sig	non sig
P_32342	adenosine 5'-monophosphate (AMP)	Nucleotide	Tcells_PTTH_norm	1_Naïve CTRL vs. PLP CTRL	5	mixed: ~ CELL*TREATMENT, random = ~1|TIME	~ CELL*TREATMENT; contrast function: pairwise	naive Ctrl - PLP Ctrl	0.875494	0.142904	16	6.12646	1.46003e-05	4.81987e-05	3.57187e-05	p<0.01	sig down
P_32342	adenosine 5'-monophosphate (AMP)	Nucleotide	Tcells_PTTH_norm	3_PLP CTRL vs. PLP PTTH	5	mixed: ~ CELL*TREATMENT, random = ~1|TIME	~ CELL*TREATMENT; contrast function: pairwise	PLP Ctrl - PLP PTTH	0.0423118	0.110693	16	0.382245	0.707309	0.760756	0.828216	non sig	non sig
P_18360	adenylosuccinate	Nucleotide	Tcells_PTTH_norm	2_Naive CTRL naive PTTH	5	mixed: ~ CELL*TREATMENT, random = ~1|TIME	~ CELL*TREATMENT; contrast function: pairwise	naive Ctrl - naive PTTH	0.283808	0.124969	15	2.27102	0.0383076	0.061925	0.141842	non sig	non sig
P_18360	adenylosuccinate	Nucleotide	Tcells_PTTH_norm	1_Naïve CTRL vs. PLP CTRL	5	mixed: ~ CELL*TREATMENT, random = ~1|TIME	~ CELL*TREATMENT; contrast function: pairwise	naive Ctrl - PLP Ctrl	0.447403	0.105618	15	4.23603	0.000718688	0.00173881	0.00132216	p<0.01	sig down
P_18360	adenylosuccinate	Nucleotide	Tcells_PTTH_norm	3_PLP CTRL vs. PLP PTTH	5	mixed: ~ CELL*TREATMENT, random = ~1|TIME	~ CELL*TREATMENT; contrast function: pairwise	PLP Ctrl - PLP PTTH	0.11043	0.0818117	15	1.34981	0.197095	0.25903	0.380311	non sig	non sig
P_514	cytidine	Nucleotide	Tcells_PTTH_norm	2_Naive CTRL naive PTTH	5	mixed: ~ CELL*TREATMENT, random = ~1|TIME	~ CELL*TREATMENT; contrast function: pairwise	naive Ctrl - naive PTTH	-0.0290124	0.0549511	16	-0.527967	0.604768	0.668845	0.746425	non sig	non sig
P_514	cytidine	Nucleotide	Tcells_PTTH_norm	1_Naïve CTRL vs. PLP CTRL	5	mixed: ~ CELL*TREATMENT, random = ~1|TIME	~ CELL*TREATMENT; contrast function: pairwise	naive Ctrl - PLP Ctrl	0.606431	0.0519218	16	11.6797	3.04171e-09	2.71034e-08	2.60447e-08	p<0.01	sig down
P_514	cytidine	Nucleotide	Tcells_PTTH_norm	3_PLP CTRL vs. PLP PTTH	5	mixed: ~ CELL*TREATMENT, random = ~1|TIME	~ CELL*TREATMENT; contrast function: pairwise	PLP Ctrl - PLP PTTH	-0.0401305	0.0384578	16	-1.04349	0.31223	0.38065	0.486085	non sig	non sig
P_2372	cytidine 5'-monophosphate (5'-CMP)	Nucleotide	Tcells_PTTH_norm	2_Naive CTRL naive PTTH	5	mixed: ~ CELL*TREATMENT, random = ~1|TIME	~ CELL*TREATMENT; contrast function: pairwise	naive Ctrl - naive PTTH	-0.122952	0.0673507	16	-1.82555	0.0866415	0.126612	0.218597	non sig	non sig
P_2372	cytidine 5'-monophosphate (5'-CMP)	Nucleotide	Tcells_PTTH_norm	1_Naïve CTRL vs. PLP CTRL	5	mixed: ~ CELL*TREATMENT, random = ~1|TIME	~ CELL*TREATMENT; contrast function: pairwise	naive Ctrl - PLP Ctrl	0.468908	0.0608519	16	7.70572	8.98677e-07	3.78827e-06	2.86323e-06	p<0.01	sig down
P_2372	cytidine 5'-monophosphate (5'-CMP)	Nucleotide	Tcells_PTTH_norm	3_PLP CTRL vs. PLP PTTH	5	mixed: ~ CELL*TREATMENT, random = ~1|TIME	~ CELL*TREATMENT; contrast function: pairwise	PLP Ctrl - PLP PTTH	-0.10748	0.0471357	16	-2.28023	0.0366404	0.0595026	0.094727	non sig	non sig
P_573	cytosine	Nucleotide	Tcells_PTTH_norm	2_Naive CTRL naive PTTH	5	mixed: ~ CELL*TREATMENT, random = ~1|TIME	~ CELL*TREATMENT; contrast function: pairwise	naive Ctrl - naive PTTH	-0.295183	0.0764429	16	-3.86148	0.00138148	0.00312832	0.0126176	p<0.05	sig up
P_573	cytosine	Nucleotide	Tcells_PTTH_norm	1_Naïve CTRL vs. PLP CTRL	5	mixed: ~ CELL*TREATMENT, random = ~1|TIME	~ CELL*TREATMENT; contrast function: pairwise	naive Ctrl - PLP Ctrl	-0.0996473	0.0725081	16	-1.37429	0.188297	0.249243	0.220484	non sig	non sig
P_573	cytosine	Nucleotide	Tcells_PTTH_norm	3_PLP CTRL vs. PLP PTTH	5	mixed: ~ CELL*TREATMENT, random = ~1|TIME	~ CELL*TREATMENT; contrast function: pairwise	PLP Ctrl - PLP PTTH	0.00426171	0.0534989	16	0.0796598	0.937496	0.947874	0.974553	non sig	non sig
P_32352	guanine	Nucleotide	Tcells_PTTH_norm	2_Naive CTRL naive PTTH	5	mixed: ~ CELL*TREATMENT, random = ~1|TIME	~ CELL*TREATMENT; contrast function: pairwise	naive Ctrl - naive PTTH	-0.0597028	0.181007	13	-0.329837	0.746778	0.79463	0.838595	non sig	non sig
P_32352	guanine	Nucleotide	Tcells_PTTH_norm	1_Naïve CTRL vs. PLP CTRL	5	mixed: ~ CELL*TREATMENT, random = ~1|TIME	~ CELL*TREATMENT; contrast function: pairwise	naive Ctrl - PLP Ctrl	1.12904	0.172379	13	6.54974	1.85432e-05	6.03068e-05	4.45689e-05	p<0.01	sig down
P_32352	guanine	Nucleotide	Tcells_PTTH_norm	3_PLP CTRL vs. PLP PTTH	5	mixed: ~ CELL*TREATMENT, random = ~1|TIME	~ CELL*TREATMENT; contrast function: pairwise	PLP Ctrl - PLP PTTH	0.0123435	0.144414	13	0.0854729	0.933188	0.944389	0.974553	non sig	non sig
P_1573	guanosine	Nucleotide	Tcells_PTTH_norm	2_Naive CTRL naive PTTH	5	mixed: ~ CELL*TREATMENT, random = ~1|TIME	~ CELL*TREATMENT; contrast function: pairwise	naive Ctrl - naive PTTH	0.0239599	0.0825846	16	0.290126	0.775447	0.818776	0.841373	non sig	non sig
P_1573	guanosine	Nucleotide	Tcells_PTTH_norm	1_Naïve CTRL vs. PLP CTRL	5	mixed: ~ CELL*TREATMENT, random = ~1|TIME	~ CELL*TREATMENT; contrast function: pairwise	naive Ctrl - PLP Ctrl	0.68947	0.0746159	16	9.24025	8.15151e-08	4.67493e-07	4.29522e-07	p<0.01	sig down
P_1573	guanosine	Nucleotide	Tcells_PTTH_norm	3_PLP CTRL vs. PLP PTTH	5	mixed: ~ CELL*TREATMENT, random = ~1|TIME	~ CELL*TREATMENT; contrast function: pairwise	PLP Ctrl - PLP PTTH	-0.00387034	0.0577972	16	-0.0669641	0.94744	0.955284	0.974553	non sig	non sig
P_2849	guanosine 5'- monophosphate (5'-GMP)	Nucleotide	Tcells_PTTH_norm	2_Naive CTRL naive PTTH	5	mixed: ~ CELL*TREATMENT, random = ~1|TIME	~ CELL*TREATMENT; contrast function: pairwise	naive Ctrl - naive PTTH	0.150467	0.103635	16	1.45189	0.165859	0.222771	0.307063	non sig	non sig
P_2849	guanosine 5'- monophosphate (5'-GMP)	Nucleotide	Tcells_PTTH_norm	1_Naïve CTRL vs. PLP CTRL	5	mixed: ~ CELL*TREATMENT, random = ~1|TIME	~ CELL*TREATMENT; contrast function: pairwise	naive Ctrl - PLP Ctrl	0.937365	0.0936352	16	10.0108	2.70583e-08	1.84198e-07	1.685e-07	p<0.01	sig down
P_2849	guanosine 5'- monophosphate (5'-GMP)	Nucleotide	Tcells_PTTH_norm	3_PLP CTRL vs. PLP PTTH	5	mixed: ~ CELL*TREATMENT, random = ~1|TIME	~ CELL*TREATMENT; contrast function: pairwise	PLP Ctrl - PLP PTTH	0.0572534	0.0725295	16	0.789381	0.441431	0.513053	0.610869	non sig	non sig
P_3127	hypoxanthine	Nucleotide	Tcells_PTTH_norm	2_Naive CTRL naive PTTH	5	mixed: ~ CELL*TREATMENT, random = ~1|TIME	~ CELL*TREATMENT; contrast function: pairwise	naive Ctrl - naive PTTH	0.0675557	0.0315519	16	2.1411	0.0480074	0.0759251	0.156595	non sig	non sig
P_3127	hypoxanthine	Nucleotide	Tcells_PTTH_norm	1_Naïve CTRL vs. PLP CTRL	5	mixed: ~ CELL*TREATMENT, random = ~1|TIME	~ CELL*TREATMENT; contrast function: pairwise	naive Ctrl - PLP Ctrl	0.301563	0.0290236	16	10.3903	1.60833e-08	1.16737e-07	1.10171e-07	p<0.01	sig down
P_3127	hypoxanthine	Nucleotide	Tcells_PTTH_norm	3_PLP CTRL vs. PLP PTTH	5	mixed: ~ CELL*TREATMENT, random = ~1|TIME	~ CELL*TREATMENT; contrast function: pairwise	PLP Ctrl - PLP PTTH	0.0599021	0.0220817	16	2.71274	0.0153656	0.0272502	0.0489554	p<0.05	sig down
P_1123	inosine	Nucleotide	Tcells_PTTH_norm	2_Naive CTRL naive PTTH	5	mixed: ~ CELL*TREATMENT, random = ~1|TIME	~ CELL*TREATMENT; contrast function: pairwise	naive Ctrl - naive PTTH	0.0847108	0.049808	16	1.70075	0.108341	0.154273	0.251572	non sig	non sig
P_1123	inosine	Nucleotide	Tcells_PTTH_norm	1_Naïve CTRL vs. PLP CTRL	5	mixed: ~ CELL*TREATMENT, random = ~1|TIME	~ CELL*TREATMENT; contrast function: pairwise	naive Ctrl - PLP Ctrl	0.613942	0.0450019	16	13.6426	3.14081e-10	3.78277e-09	3.30993e-09	p<0.01	sig down
P_1123	inosine	Nucleotide	Tcells_PTTH_norm	3_PLP CTRL vs. PLP PTTH	5	mixed: ~ CELL*TREATMENT, random = ~1|TIME	~ CELL*TREATMENT; contrast function: pairwise	PLP Ctrl - PLP PTTH	0.0303816	0.0348583	16	0.871575	0.396331	0.469091	0.583842	non sig	non sig
P_2133	inosine 5'-monophosphate (IMP)	Nucleotide	Tcells_PTTH_norm	2_Naive CTRL naive PTTH	5	mixed: ~ CELL*TREATMENT, random = ~1|TIME	~ CELL*TREATMENT; contrast function: pairwise	naive Ctrl - naive PTTH	0.0949067	0.155704	16	0.609533	0.55073	0.618442	0.720436	non sig	non sig
P_2133	inosine 5'-monophosphate (IMP)	Nucleotide	Tcells_PTTH_norm	1_Naïve CTRL vs. PLP CTRL	5	mixed: ~ CELL*TREATMENT, random = ~1|TIME	~ CELL*TREATMENT; contrast function: pairwise	naive Ctrl - PLP Ctrl	1.22249	0.145478	16	8.40323	2.91317e-07	1.41904e-06	1.17383e-06	p<0.01	sig down
P_2133	inosine 5'-monophosphate (IMP)	Nucleotide	Tcells_PTTH_norm	3_PLP CTRL vs. PLP PTTH	5	mixed: ~ CELL*TREATMENT, random = ~1|TIME	~ CELL*TREATMENT; contrast function: pairwise	PLP Ctrl - PLP PTTH	0.162897	0.10897	16	1.49488	0.154407	0.209443	0.306577	non sig	non sig
P_1505	orotate	Nucleotide	Tcells_PTTH_norm_UVA_nonaive	3_PLP CTRL vs. PLP PTTH	3	mixed: ~ TREATMENT, random = ~1|TIME	~ TREATMENT; contrast function: pairwise	Ctrl - PTTH	0.353871	0.0489708	11	7.22616	1.69491e-05	5.40587e-05	0.000329855	p<0.01	sig down
P_606	uridine	Nucleotide	Tcells_PTTH_norm	2_Naive CTRL naive PTTH	5	mixed: ~ CELL*TREATMENT, random = ~1|TIME	~ CELL*TREATMENT; contrast function: pairwise	naive Ctrl - naive PTTH	-0.0283166	0.0967769	16	-0.292597	0.773591	0.817604	0.841373	non sig	non sig
P_606	uridine	Nucleotide	Tcells_PTTH_norm	1_Naïve CTRL vs. PLP CTRL	5	mixed: ~ CELL*TREATMENT, random = ~1|TIME	~ CELL*TREATMENT; contrast function: pairwise	naive Ctrl - PLP Ctrl	0.884349	0.0874387	16	10.1139	2.34572e-08	1.61692e-07	1.5303e-07	p<0.01	sig down
P_606	uridine	Nucleotide	Tcells_PTTH_norm	3_PLP CTRL vs. PLP PTTH	5	mixed: ~ CELL*TREATMENT, random = ~1|TIME	~ CELL*TREATMENT; contrast function: pairwise	PLP Ctrl - PLP PTTH	0.089685	0.0677297	16	1.32416	0.204056	0.26688	0.380329	non sig	non sig
P_39879	uridine monophosphate (5' or 3')	Nucleotide	Tcells_PTTH_norm	2_Naive CTRL naive PTTH	5	mixed: ~ CELL*TREATMENT, random = ~1|TIME	~ CELL*TREATMENT; contrast function: pairwise	naive Ctrl - naive PTTH	-0.0579253	0.101299	16	-0.571825	0.575387	0.641873	0.73671	non sig	non sig
P_39879	uridine monophosphate (5' or 3')	Nucleotide	Tcells_PTTH_norm	1_Naïve CTRL vs. PLP CTRL	5	mixed: ~ CELL*TREATMENT, random = ~1|TIME	~ CELL*TREATMENT; contrast function: pairwise	naive Ctrl - PLP Ctrl	0.392128	0.095439	16	4.10868	0.000821465	0.00195723	0.00142457	p<0.01	sig down
P_39879	uridine monophosphate (5' or 3')	Nucleotide	Tcells_PTTH_norm	3_PLP CTRL vs. PLP PTTH	5	mixed: ~ CELL*TREATMENT, random = ~1|TIME	~ CELL*TREATMENT; contrast function: pairwise	PLP Ctrl - PLP PTTH	-0.0316667	0.0708946	16	-0.446674	0.661097	0.719526	0.787568	non sig	non sig
P_3147	xanthine	Nucleotide	Tcells_PTTH_norm	2_Naive CTRL naive PTTH	5	mixed: ~ CELL*TREATMENT, random = ~1|TIME	~ CELL*TREATMENT; contrast function: pairwise	naive Ctrl - naive PTTH	0.0992826	0.0444713	16	2.23251	0.0402226	0.0649248	0.145013	non sig	non sig
P_3147	xanthine	Nucleotide	Tcells_PTTH_norm	1_Naïve CTRL vs. PLP CTRL	5	mixed: ~ CELL*TREATMENT, random = ~1|TIME	~ CELL*TREATMENT; contrast function: pairwise	naive Ctrl - PLP Ctrl	-0.629027	0.0401802	16	-15.6552	4.01771e-11	6.4756e-10	6.11585e-10	p<0.01	sig up
P_3147	xanthine	Nucleotide	Tcells_PTTH_norm	3_PLP CTRL vs. PLP PTTH	5	mixed: ~ CELL*TREATMENT, random = ~1|TIME	~ CELL*TREATMENT; contrast function: pairwise	PLP Ctrl - PLP PTTH	0.108168	0.0311234	16	3.47545	0.00312124	0.00654087	0.0158374	p<0.05	sig down
P_22166	alpha-glutamylglutamate	Peptide	Tcells_PTTH_norm	2_Naive CTRL naive PTTH	5	mixed: ~ CELL*TREATMENT, random = ~1|TIME	~ CELL*TREATMENT; contrast function: pairwise	naive Ctrl - naive PTTH	-0.0561203	0.134816	13	-0.416273	0.684	0.740044	0.800924	non sig	non sig
P_22166	alpha-glutamylglutamate	Peptide	Tcells_PTTH_norm	1_Naïve CTRL vs. PLP CTRL	5	mixed: ~ CELL*TREATMENT, random = ~1|TIME	~ CELL*TREATMENT; contrast function: pairwise	naive Ctrl - PLP Ctrl	-0.704459	0.124815	13	-5.64401	8.00983e-05	0.000226257	0.000168822	p<0.01	sig up
P_22166	alpha-glutamylglutamate	Peptide	Tcells_PTTH_norm	3_PLP CTRL vs. PLP PTTH	5	mixed: ~ CELL*TREATMENT, random = ~1|TIME	~ CELL*TREATMENT; contrast function: pairwise	PLP Ctrl - PLP PTTH	0.0827679	0.0624076	13	1.32625	0.207588	0.269889	0.380329	non sig	non sig
P_41457	arginylglutamate	Peptide	Tcells_PTTH_norm_UVA_nonaive	3_PLP CTRL vs. PLP PTTH	3	mixed: ~ TREATMENT, random = ~1|TIME	~ TREATMENT; contrast function: pairwise	Ctrl - PTTH	-0.190109	0.0388055	11	-4.89902	0.000472358	0.00118285	0.00442617	p<0.01	sig up
P_40070	arginylisoleucine	Peptide	Tcells_PTTH_norm_UVA_6h	3_PLP CTRL vs. PLP PTTH	1	simple: Group	~ Group; contrast function: pairwise	PLP_CTRL_6h - PLP_PTTH_6h	-0.281497	0.0324489	6	-8.67508	0.000129458	0.000565441	0.0036988	p<0.01	sig up
P_37642	cysteinylglycine	Peptide	Tcells_PTTH_norm	2_Naive CTRL naive PTTH	5	mixed: ~ CELL*TREATMENT, random = ~1|TIME	~ CELL*TREATMENT; contrast function: pairwise	naive Ctrl - naive PTTH	-0.240706	0.0942911	16	-2.5528	0.0212824	0.0362761	0.0971897	non sig	non sig
P_37642	cysteinylglycine	Peptide	Tcells_PTTH_norm	1_Naïve CTRL vs. PLP CTRL	5	mixed: ~ CELL*TREATMENT, random = ~1|TIME	~ CELL*TREATMENT; contrast function: pairwise	naive Ctrl - PLP Ctrl	0.325897	0.0851928	16	3.8254	0.00149068	0.00335479	0.00252127	p<0.01	sig down
P_37642	cysteinylglycine	Peptide	Tcells_PTTH_norm	3_PLP CTRL vs. PLP PTTH	5	mixed: ~ CELL*TREATMENT, random = ~1|TIME	~ CELL*TREATMENT; contrast function: pairwise	PLP Ctrl - PLP PTTH	-0.11273	0.06599	16	-1.7083	0.106906	0.152762	0.224462	non sig	non sig
P_36738	gamma-glutamylglutamate	Peptide	Tcells_PTTH_norm	2_Naive CTRL naive PTTH	5	mixed: ~ CELL*TREATMENT, random = ~1|TIME	~ CELL*TREATMENT; contrast function: pairwise	naive Ctrl - naive PTTH	-0.0158028	0.0968581	16	-0.163154	0.87244	0.896152	0.912399	non sig	non sig
P_36738	gamma-glutamylglutamate	Peptide	Tcells_PTTH_norm	1_Naïve CTRL vs. PLP CTRL	5	mixed: ~ CELL*TREATMENT, random = ~1|TIME	~ CELL*TREATMENT; contrast function: pairwise	naive Ctrl - PLP Ctrl	0.760193	0.0875121	16	8.68673	1.87502e-07	9.55826e-07	8.02744e-07	p<0.01	sig down
P_36738	gamma-glutamylglutamate	Peptide	Tcells_PTTH_norm	3_PLP CTRL vs. PLP PTTH	5	mixed: ~ CELL*TREATMENT, random = ~1|TIME	~ CELL*TREATMENT; contrast function: pairwise	PLP Ctrl - PLP PTTH	0.0569004	0.0677866	16	0.839405	0.413609	0.48639	0.596467	non sig	non sig
P_33954	glycylphenylalanine	Peptide	Tcells_PTTH_norm_UVA_nonaive	3_PLP CTRL vs. PLP PTTH	3	mixed: ~ TREATMENT, random = ~1|TIME	~ TREATMENT; contrast function: pairwise	Ctrl - PTTH	-0.217312	0.0507073	11	-4.28561	0.00128658	0.00292559	0.00856595	p<0.01	sig up
P_40016	phenylalanylserine	Peptide	Tcells_PTTH_norm_UVA_6h	3_PLP CTRL vs. PLP PTTH	1	simple: Group	~ Group; contrast function: pairwise	PLP_CTRL_6h - PLP_PTTH_6h	-0.309473	0.066356	6	-4.66384	0.00345353	0.0101542	0.0431691	p<0.05	sig up
P_41375	tyrosylglycine	Peptide	Tcells_PTTH_norm_UVA_nonaive	3_PLP CTRL vs. PLP PTTH	3	mixed: ~ TREATMENT, random = ~1|TIME	~ TREATMENT; contrast function: pairwise	Ctrl - PTTH	-0.11773	0.0243048	11	-4.84392	0.000515751	0.00128619	0.00449948	p<0.01	sig up
P_41424	tyrosylvaline	Peptide	Tcells_PTTH_norm_UVA_nonaive	3_PLP CTRL vs. PLP PTTH	3	mixed: ~ TREATMENT, random = ~1|TIME	~ TREATMENT; contrast function: pairwise	Ctrl - PTTH	-0.188743	0.0489737	11	-3.85397	0.00268105	0.00558322	0.0141314	p<0.05	sig up
P_35490	2-ethylhexanoate (isobar with 2-propylpentanoate)	Xenobiotics	Tcells_PTTH_norm	2_Naive CTRL naive PTTH	5	mixed: ~ CELL*TREATMENT, random = ~1|TIME	~ CELL*TREATMENT; contrast function: pairwise	naive Ctrl - naive PTTH	0.0735565	0.0902981	13	0.814597	0.429974	0.502936	0.595014	non sig	non sig
P_35490	2-ethylhexanoate (isobar with 2-propylpentanoate)	Xenobiotics	Tcells_PTTH_norm	1_Naïve CTRL vs. PLP CTRL	5	mixed: ~ CELL*TREATMENT, random = ~1|TIME	~ CELL*TREATMENT; contrast function: pairwise	naive Ctrl - PLP Ctrl	0.585981	0.0863415	13	6.78678	1.2881e-05	4.30415e-05	3.20855e-05	p<0.01	sig down
P_35490	2-ethylhexanoate (isobar with 2-propylpentanoate)	Xenobiotics	Tcells_PTTH_norm	3_PLP CTRL vs. PLP PTTH	5	mixed: ~ CELL*TREATMENT, random = ~1|TIME	~ CELL*TREATMENT; contrast function: pairwise	PLP Ctrl - PLP PTTH	-0.0484969	0.0715906	13	-0.67742	0.510016	0.580103	0.678371	non sig	non sig
P_20699	erythritol	Xenobiotics	Tcells_PTTH_norm	2_Naive CTRL naive PTTH	5	mixed: ~ CELL*TREATMENT, random = ~1|TIME	~ CELL*TREATMENT; contrast function: pairwise	naive Ctrl - naive PTTH	0.103445	0.0795713	16	1.30003	0.212009	0.274012	0.354211	non sig	non sig
P_20699	erythritol	Xenobiotics	Tcells_PTTH_norm	1_Naïve CTRL vs. PLP CTRL	5	mixed: ~ CELL*TREATMENT, random = ~1|TIME	~ CELL*TREATMENT; contrast function: pairwise	naive Ctrl - PLP Ctrl	0.233114	0.0718933	16	3.2425	0.00510087	0.0101981	0.00794113	p<0.01	sig down
P_20699	erythritol	Xenobiotics	Tcells_PTTH_norm	3_PLP CTRL vs. PLP PTTH	5	mixed: ~ CELL*TREATMENT, random = ~1|TIME	~ CELL*TREATMENT; contrast function: pairwise	PLP Ctrl - PLP PTTH	0.151495	0.0556883	16	2.72042	0.0151256	0.0268681	0.0489554	p<0.05	sig down
P_37468	penicillin G	Xenobiotics	Tcells_PTTH_norm	2_Naive CTRL naive PTTH	5	mixed: ~ CELL*TREATMENT, random = ~1|TIME	~ CELL*TREATMENT; contrast function: pairwise	naive Ctrl - naive PTTH	-0.258668	0.0319133	16	-8.10534	4.67791e-07	2.09265e-06	1.06812e-05	p<0.01	sig up
P_37468	penicillin G	Xenobiotics	Tcells_PTTH_norm	1_Naïve CTRL vs. PLP CTRL	5	mixed: ~ CELL*TREATMENT, random = ~1|TIME	~ CELL*TREATMENT; contrast function: pairwise	naive Ctrl - PLP Ctrl	0.138932	0.030369	16	4.57481	0.000311517	0.000794007	0.000609684	p<0.01	sig down
P_37468	penicillin G	Xenobiotics	Tcells_PTTH_norm	3_PLP CTRL vs. PLP PTTH	5	mixed: ~ CELL*TREATMENT, random = ~1|TIME	~ CELL*TREATMENT; contrast function: pairwise	PLP Ctrl - PLP PTTH	0.0390712	0.0223346	16	1.74935	0.0993828	0.142944	0.215415	non sig	non sig
P_36817	phenol red	Xenobiotics	Tcells_PTTH_norm	2_Naive CTRL naive PTTH	5	mixed: ~ CELL*TREATMENT, random = ~1|TIME	~ CELL*TREATMENT; contrast function: pairwise	naive Ctrl - naive PTTH	-0.225109	0.0499444	16	-4.50719	0.000358176	0.000908706	0.00408918	p<0.01	sig up
P_36817	phenol red	Xenobiotics	Tcells_PTTH_norm	1_Naïve CTRL vs. PLP CTRL	5	mixed: ~ CELL*TREATMENT, random = ~1|TIME	~ CELL*TREATMENT; contrast function: pairwise	naive Ctrl - PLP Ctrl	0.260086	0.0474778	16	5.47805	5.05827e-05	0.000148629	0.000111771	p<0.01	sig down
P_36817	phenol red	Xenobiotics	Tcells_PTTH_norm	3_PLP CTRL vs. PLP PTTH	5	mixed: ~ CELL*TREATMENT, random = ~1|TIME	~ CELL*TREATMENT; contrast function: pairwise	PLP Ctrl - PLP PTTH	-0.0897906	0.0349538	16	-2.56883	0.0206029	0.0351725	0.0627243	non sig	non sig
P_39872	streptomycin	Xenobiotics	Tcells_PTTH_norm	2_Naive CTRL naive PTTH	5	mixed: ~ CELL*TREATMENT, random = ~1|TIME	~ CELL*TREATMENT; contrast function: pairwise	naive Ctrl - naive PTTH	-0.118986	0.0639439	16	-1.86079	0.0812532	0.119958	0.218597	non sig	non sig
P_39872	streptomycin	Xenobiotics	Tcells_PTTH_norm	1_Naïve CTRL vs. PLP CTRL	5	mixed: ~ CELL*TREATMENT, random = ~1|TIME	~ CELL*TREATMENT; contrast function: pairwise	naive Ctrl - PLP Ctrl	-0.230036	0.0602988	16	-3.81493	0.00152397	0.00340872	0.00254615	p<0.01	sig up
P_39872	streptomycin	Xenobiotics	Tcells_PTTH_norm	3_PLP CTRL vs. PLP PTTH	5	mixed: ~ CELL*TREATMENT, random = ~1|TIME	~ CELL*TREATMENT; contrast function: pairwise	PLP Ctrl - PLP PTTH	-0.00302908	0.0447514	16	-0.0676868	0.946874	0.955284	0.974553	non sig	non sig

## Sheet: PathAnal_results
Analysis_Type	Reference	Pathway_name	Total_Cmpd_in_Pathway	Metab_hits_in_Pathway	Statistic_Q	Expected_Q	Raw_p	Holm_p	FDR	Impact	FDR_sig_cat
quantitative enrichment analysis	SMPDB	Transfer of Acetyl Groups into Mitochondria	4	4	85.269	8.3333	9.2108e-13	8.8424e-11	8.8424e-11		sig
quantitative enrichment analysis	SMPDB	Valine, Leucine and Isoleucine Degradation	7	7	72.027	8.3333	2.576e-11	2.4472e-09	1.2365e-09		sig
quantitative enrichment analysis	SMPDB	Warburg Effect	14	14	76.487	8.3333	1.3516e-10	1.2705e-08	3.3514e-09		sig
quantitative enrichment analysis	SMPDB	Oxidation of Branched Chain Fatty Acids	3	3	93.417	8.3333	1.8053e-10	1.6789e-08	3.3514e-09		sig
quantitative enrichment analysis	SMPDB	Beta Oxidation of Very Long Chain Fatty Acids	3	3	93.417	8.3333	1.8053e-10	1.6789e-08	3.3514e-09		sig
quantitative enrichment analysis	SMPDB	Pyruvate Metabolism	7	7	74.284	8.3333	2.0947e-10	1.9061e-08	3.3514e-09		sig
quantitative enrichment analysis	SMPDB	Gluconeogenesis	4	4	79.962	8.3333	2.772e-10	2.4948e-08	3.8016e-09		sig
quantitative enrichment analysis	SMPDB	Pentose Phosphate Pathway	7	7	81.785	8.3333	5.5671e-10	4.9547e-08	6.6806e-09		sig
quantitative enrichment analysis	SMPDB	Carnitine Synthesis	6	6	70.918	8.3333	7.0765e-10	6.2273e-08	7.5482e-09		sig
quantitative enrichment analysis	SMPDB	Glutathione Metabolism	9	9	59.844	8.3333	9.9114e-10	8.6229e-08	9.515e-09		sig
quantitative enrichment analysis	SMPDB	Glutamate Metabolism	14	14	70.354	8.3333	1.5962e-09	1.3727e-07	1.3931e-08		sig
quantitative enrichment analysis	SMPDB	Alpha Linolenic Acid and Linoleic Acid Metabolism	6	6	46.299	8.3333	2.6616e-09	2.2623e-07	2.1293e-08		sig
quantitative enrichment analysis	SMPDB	Tryptophan Metabolism	8	8	56.201	8.3333	7.8688e-09	6.6098e-07	5.8108e-08		sig
quantitative enrichment analysis	SMPDB	Beta-Alanine Metabolism	7	7	62.431	8.3333	9.3855e-09	7.79e-07	6.4358e-08		sig
quantitative enrichment analysis	SMPDB	Malate-Aspartate Shuttle	2	2	89.544	8.3333	1.2452e-08	1.0211e-06	7.6756e-08		sig
quantitative enrichment analysis	SMPDB	Plasmalogen Synthesis	5	5	79.534	8.3333	1.3045e-08	1.0566e-06	7.6756e-08		sig
quantitative enrichment analysis	SMPDB	Purine Metabolism	19	19	75.299	8.3333	1.4976e-08	1.198e-06	7.6756e-08		sig
quantitative enrichment analysis	SMPDB	Fatty acid Metabolism	4	4	82.739	8.3333	1.5991e-08	1.2633e-06	7.6756e-08		sig
quantitative enrichment analysis	SMPDB	Mitochondrial Beta-Oxidation of Short Chain Saturated Fatty Acids	4	4	82.739	8.3333	1.5991e-08	1.2633e-06	7.6756e-08		sig
quantitative enrichment analysis	SMPDB	Mitochondrial Beta-Oxidation of Long Chain Saturated Fatty Acids	4	4	82.739	8.3333	1.5991e-08	1.2633e-06	7.6756e-08		sig
quantitative enrichment analysis	SMPDB	Ammonia Recycling	9	9	75.999	8.3333	1.7577e-08	1.3358e-06	8.0352e-08		sig
quantitative enrichment analysis	SMPDB	Phenylacetate Metabolism	3	3	83.272	8.3333	2.0778e-08	1.5583e-06	9.0218e-08		sig
quantitative enrichment analysis	SMPDB	Inositol Metabolism	3	3	87.341	8.3333	2.2554e-08	1.669e-06	9.0218e-08		sig
quantitative enrichment analysis	SMPDB	Inositol Phosphate Metabolism	3	3	87.341	8.3333	2.2554e-08	1.669e-06	9.0218e-08		sig
quantitative enrichment analysis	SMPDB	Glycolysis	3	3	86.58	8.3333	2.8669e-08	2.0641e-06	1.1009e-07		sig
quantitative enrichment analysis	SMPDB	Galactose Metabolism	5	5	70.848	8.3333	3.0014e-08	2.131e-06	1.1082e-07		sig
quantitative enrichment analysis	SMPDB	Thyroid hormone synthesis	2	2	81.52	8.3333	3.4694e-08	2.4286e-06	1.2336e-07		sig
quantitative enrichment analysis	SMPDB	Citric Acid Cycle	6	6	71.951	8.3333	3.8582e-08	2.6622e-06	1.3228e-07		sig
quantitative enrichment analysis	SMPDB	Lactose Synthesis	3	3	85.644	8.3333	4.216e-08	2.8669e-06	1.3775e-07		sig
quantitative enrichment analysis	SMPDB	Propanoate Metabolism	5	5	79.915	8.3333	4.3047e-08	2.8842e-06	1.3775e-07		sig
quantitative enrichment analysis	SMPDB	Lysine Degradation	4	4	80.257	8.3333	6.4718e-08	4.2714e-06	2.0042e-07		sig
quantitative enrichment analysis	SMPDB	Aspartate Metabolism	12	12	65.218	8.3333	8.9147e-08	5.7945e-06	2.6744e-07		sig
quantitative enrichment analysis	SMPDB	Amino Sugar Metabolism	6	6	82.458	8.3333	1.4601e-07	9.3448e-06	4.216e-07		sig
quantitative enrichment analysis	SMPDB	Nucleotide Sugars Metabolism	3	3	71.372	8.3333	1.4932e-07	9.4069e-06	4.216e-07		sig
quantitative enrichment analysis	SMPDB	Starch and Sucrose Metabolism	4	4	74.697	8.3333	2.8239e-07	1.7508e-05	7.7456e-07		sig
quantitative enrichment analysis	SMPDB	Alanine Metabolism	5	5	69.438	8.3333	2.9977e-07	1.8286e-05	7.9832e-07		sig
quantitative enrichment analysis	SMPDB	Caffeine Metabolism	2	2	78.104	8.3333	3.0769e-07	1.8461e-05	7.9832e-07		sig
quantitative enrichment analysis	SMPDB	Sphingolipid Metabolism	5	5	79.475	8.3333	3.6736e-07	2.1674e-05	9.2808e-07		sig
quantitative enrichment analysis	SMPDB	Threonine and 2-Oxobutanoate Degradation	3	3	52.53	8.3333	3.8388e-07	2.2265e-05	9.4494e-07		sig
quantitative enrichment analysis	SMPDB	Urea Cycle	9	9	61.736	8.3333	4.127e-07	2.3524e-05	9.9048e-07		sig
quantitative enrichment analysis	SMPDB	Glycine and Serine Metabolism	14	14	47.021	8.3333	4.3253e-07	2.4222e-05	1.0128e-06		sig
quantitative enrichment analysis	SMPDB	Phenylalanine and Tyrosine Metabolism	6	6	72.726	8.3333	5.0136e-07	2.7575e-05	1.146e-06		sig
quantitative enrichment analysis	SMPDB	Ethanol Degradation	2	2	81.815	8.3333	5.5281e-07	2.9852e-05	1.2342e-06		sig
quantitative enrichment analysis	SMPDB	Fructose and Mannose Degradation	3	3	83.254	8.3333	6.0312e-07	3.1965e-05	1.3159e-06		sig
quantitative enrichment analysis	SMPDB	Butyrate Metabolism	3	3	77.179	8.3333	8.8796e-07	4.6174e-05	1.8531e-06		sig
quantitative enrichment analysis	SMPDB	Mitochondrial Beta-Oxidation of Medium Chain Saturated Fatty Acids	3	3	77.179	8.3333	8.8796e-07	4.6174e-05	1.8531e-06		sig
quantitative enrichment analysis	SMPDB	Pyrimidine Metabolism	10	10	59.671	8.3333	1.3498e-06	6.749e-05	2.757e-06		sig
quantitative enrichment analysis	SMPDB	Pyruvaldehyde Degradation	2	2	59.071	8.3333	1.6699e-06	8.1825e-05	3.3398e-06		sig
quantitative enrichment analysis	SMPDB	Fatty Acid Elongation In Mitochondria	1	1	88.301	8.3333	1.8569e-06	8.9133e-05	3.4282e-06		sig
quantitative enrichment analysis	SMPDB	Ketone Body Metabolism	1	1	88.301	8.3333	1.8569e-06	8.9133e-05	3.4282e-06		sig
quantitative enrichment analysis	SMPDB	Phytanic Acid Peroxisomal Oxidation	1	1	88.301	8.3333	1.8569e-06	8.9133e-05	3.4282e-06		sig
quantitative enrichment analysis	SMPDB	Fatty Acid Biosynthesis	1	1	88.301	8.3333	1.8569e-06	8.9133e-05	3.4282e-06		sig
quantitative enrichment analysis	SMPDB	Phospholipid Biosynthesis	6	6	70.351	8.3333	1.8932e-06	8.9133e-05	3.4293e-06		sig
quantitative enrichment analysis	SMPDB	De Novo Triacylglycerol Biosynthesis	3	3	75.518	8.3333	1.9364e-06	8.9133e-05	3.4425e-06		sig
quantitative enrichment analysis	SMPDB	Pantothenate and CoA Biosynthesis	6	6	74.736	8.3333	2.237e-06	9.3955e-05	3.9046e-06		sig
quantitative enrichment analysis	SMPDB	Arachidonic Acid Metabolism	4	4	42.654	8.3333	2.8128e-06	0.00011532	4.8219e-06		sig
quantitative enrichment analysis	SMPDB	D-Arginine and D-Ornithine Metabolism	2	2	81.05	8.3333	3.19e-06	0.0001276	5.3726e-06		sig
quantitative enrichment analysis	SMPDB	Arginine and Proline Metabolism	13	13	56.212	8.3333	3.286e-06	0.00012815	5.4388e-06		sig
quantitative enrichment analysis	SMPDB	Cardiolipin Biosynthesis	4	4	74.837	8.3333	3.8645e-06	0.00014685	6.288e-06		sig
quantitative enrichment analysis	SMPDB	Tyrosine Metabolism	7	7	58.712	8.3333	5.0493e-06	0.00018683	8.079e-06		sig
quantitative enrichment analysis	SMPDB	Sulfate/Sulfite Metabolism	1	1	84.673	8.3333	8.3503e-06	0.00030061	1.2724e-05		sig
quantitative enrichment analysis	SMPDB	Lactose Degradation	1	1	84.673	8.3333	8.3503e-06	0.00030061	1.2724e-05		sig
quantitative enrichment analysis	SMPDB	Trehalose Degradation	1	1	84.673	8.3333	8.3503e-06	0.00030061	1.2724e-05		sig
quantitative enrichment analysis	SMPDB	Steroid Biosynthesis	4	4	60.66	8.3333	8.5384e-06	0.00030061	1.2808e-05		sig
quantitative enrichment analysis	SMPDB	Biotin Metabolism	1	1	84.485	8.3333	8.9357e-06	0.00030061	1.3197e-05		sig
quantitative enrichment analysis	SMPDB	Nicotinate and Nicotinamide Metabolism	8	8	64.939	8.3333	1.1038e-05	0.00034217	1.6055e-05		sig
quantitative enrichment analysis	SMPDB	Cysteine Metabolism	3	3	76.679	8.3333	1.2322e-05	0.00036967	1.7656e-05		sig
quantitative enrichment analysis	SMPDB	Thiamine Metabolism	2	2	80.001	8.3333	1.2593e-05	0.00036967	1.7778e-05		sig
quantitative enrichment analysis	SMPDB	Bile Acid Biosynthesis	5	5	59.442	8.3333	1.3582e-05	0.0003803	1.8897e-05		sig
quantitative enrichment analysis	SMPDB	Phosphatidylinositol Phosphate Metabolism	3	3	80.175	8.3333	1.6271e-05	0.00043932	2.2315e-05		sig
quantitative enrichment analysis	SMPDB	Glycerolipid Metabolism	5	5	59.386	8.3333	2.3113e-05	0.00060095	3.1252e-05		sig
quantitative enrichment analysis	SMPDB	Riboflavin Metabolism	3	3	75.97	8.3333	2.4517e-05	0.00061293	3.269e-05		sig
quantitative enrichment analysis	SMPDB	Folate Metabolism	3	3	77.638	8.3333	2.8878e-05	0.00069308	3.7977e-05		sig
quantitative enrichment analysis	SMPDB	Phosphatidylethanolamine Biosynthesis	3	3	73.003	8.3333	3.9399e-05	0.00090618	5.1112e-05		sig
quantitative enrichment analysis	SMPDB	Methionine Metabolism	12	12	51.013	8.3333	4.5239e-05	0.00099525	5.7905e-05		sig
quantitative enrichment analysis	SMPDB	Phosphatidylcholine Biosynthesis	6	6	59.08	8.3333	4.7161e-05	0.00099525	5.9571e-05		sig
quantitative enrichment analysis	SMPDB	Glucose-Alanine Cycle	2	2	44.36	8.3333	5.2228e-05	0.0010446	6.5115e-05		sig
quantitative enrichment analysis	SMPDB	Porphyrin Metabolism	3	3	65.484	8.3333	6.3556e-05	0.0012076	7.8223e-05		sig
quantitative enrichment analysis	SMPDB	Retinol Metabolism	2	2	54.918	8.3333	8.4273e-05	0.0015169	0.00010241		sig
quantitative enrichment analysis	SMPDB	Catecholamine Biosynthesis	3	3	47.089	8.3333	8.9457e-05	0.0015208	0.00010682		sig
quantitative enrichment analysis	SMPDB	Histidine Metabolism	7	7	51.104	8.3333	9.0129e-05	0.0015208	0.00010682		sig
quantitative enrichment analysis	SMPDB	Spermidine and Spermine Biosynthesis	6	6	36.277	8.3333	9.8434e-05	0.0015208	0.00011524		sig
quantitative enrichment analysis	SMPDB	Homocysteine Degradation	1	1	74.375	8.3333	0.00014873	0.0020822	0.00017203		sig
quantitative enrichment analysis	SMPDB	Selenoamino Acid Metabolism	3	3	49.474	8.3333	0.00017146	0.002229	0.00019596		sig
quantitative enrichment analysis	SMPDB	Vitamin B6 Metabolism	1	1	67.907	8.3333	0.00053207	0.0063849	0.00059394		sig
quantitative enrichment analysis	SMPDB	Vitamin K Metabolism	1	1	67.907	8.3333	0.00053207	0.0063849	0.00059394		sig
quantitative enrichment analysis	SMPDB	Mitochondrial Electron Transport Chain	4	4	57.221	8.3333	0.00080436	0.0080436	0.00088757		sig
quantitative enrichment analysis	SMPDB	Glycerol Phosphate Shuttle	2	2	60.743	8.3333	0.00090345	0.008131	0.00098558		sig
quantitative enrichment analysis	SMPDB	Betaine Metabolism	7	7	45.185	8.3333	0.0011976	0.0095808	0.0012918		sig
quantitative enrichment analysis	SMPDB	Taurine and Hypotaurine Metabolism	3	3	40.794	8.3333	0.005365	0.037555	0.0057227		sig
quantitative enrichment analysis	SMPDB	Estrone Metabolism	3	3	25.403	8.3333	0.040668	0.24401	0.042903		sig
quantitative enrichment analysis	SMPDB	Androgen and Estrogen Metabolism	1	1	30.076	8.3333	0.052305	0.26152	0.053992		0.05 - 0.10
quantitative enrichment analysis	SMPDB	Androstenedione Metabolism	1	1	30.076	8.3333	0.052305	0.26152	0.053992		0.05 - 0.10
quantitative enrichment analysis	SMPDB	Ubiquinone Biosynthesis	2	2	23.067	8.3333	0.0554	0.26152	0.056579		0.05 - 0.10
quantitative enrichment analysis	SMPDB	Methylhistidine Metabolism	3	3	16.495	8.3333	0.11517	0.26152	0.11638		non sig
quantitative enrichment analysis	SMPDB	Steroidogenesis	1	1	1.7587	8.3333	0.66582	0.66582	0.66582		non sig
quantitative enrichment analysis	RaMP	Amine ligand-binding receptors	1	1	99.621	8.3333	1.1402e-14	2.139e-11	3.565e-13		sig
quantitative enrichment analysis	RaMP	Serotonin receptors	1	1	99.621	8.3333	1.1402e-14	2.139e-11	3.565e-13		sig
quantitative enrichment analysis	RaMP	Heroin Action Pathway	1	1	99.621	8.3333	1.1402e-14	2.139e-11	3.565e-13		sig
quantitative enrichment analysis	RaMP	Excitatory Neural Signalling Through 5-HTR 4 and Serotonin	1	1	99.621	8.3333	1.1402e-14	2.139e-11	3.565e-13		sig
quantitative enrichment analysis	RaMP	Excitatory Neural Signalling Through 5-HTR 6 and Serotonin	1	1	99.621	8.3333	1.1402e-14	2.139e-11	3.565e-13		sig
quantitative enrichment analysis	RaMP	Excitatory Neural Signalling Through 5-HTR 7 and Serotonin	1	1	99.621	8.3333	1.1402e-14	2.139e-11	3.565e-13		sig
quantitative enrichment analysis	RaMP	3-Methylthiofentanyl Action Pathway	1	1	99.621	8.3333	1.1402e-14	2.139e-11	3.565e-13		sig
quantitative enrichment analysis	RaMP	Alfentanil Action Pathway	1	1	99.621	8.3333	1.1402e-14	2.139e-11	3.565e-13		sig
quantitative enrichment analysis	RaMP	Alvimopan Action Pathway	1	1	99.621	8.3333	1.1402e-14	2.139e-11	3.565e-13		sig
quantitative enrichment analysis	RaMP	Anileridine Action Pathway	1	1	99.621	8.3333	1.1402e-14	2.139e-11	3.565e-13		sig
quantitative enrichment analysis	RaMP	Benzocaine Action Pathway	1	1	99.621	8.3333	1.1402e-14	2.139e-11	3.565e-13		sig
quantitative enrichment analysis	RaMP	Bupivacaine Action Pathway	1	1	99.621	8.3333	1.1402e-14	2.139e-11	3.565e-13		sig
quantitative enrichment analysis	RaMP	Buprenorphine Action Pathway	1	1	99.621	8.3333	1.1402e-14	2.139e-11	3.565e-13		sig
quantitative enrichment analysis	RaMP	Carfentanil Action Pathway	1	1	99.621	8.3333	1.1402e-14	2.139e-11	3.565e-13		sig
quantitative enrichment analysis	RaMP	Chloroprocaine Action Pathway	1	1	99.621	8.3333	1.1402e-14	2.139e-11	3.565e-13		sig
quantitative enrichment analysis	RaMP	Cocaine Action Pathway	1	1	99.621	8.3333	1.1402e-14	2.139e-11	3.565e-13		sig
quantitative enrichment analysis	RaMP	Desipramine Action Pathway	1	1	99.621	8.3333	1.1402e-14	2.139e-11	3.565e-13		sig
quantitative enrichment analysis	RaMP	Dezocine Action Pathway	1	1	99.621	8.3333	1.1402e-14	2.139e-11	3.565e-13		sig
quantitative enrichment analysis	RaMP	Dibucaine Action Pathway	1	1	99.621	8.3333	1.1402e-14	2.139e-11	3.565e-13		sig
quantitative enrichment analysis	RaMP	Dihydromorphine Action Pathway	1	1	99.621	8.3333	1.1402e-14	2.139e-11	3.565e-13		sig
quantitative enrichment analysis	RaMP	Dimethylthiambutene Action Pathway	1	1	99.621	8.3333	1.1402e-14	2.139e-11	3.565e-13		sig
quantitative enrichment analysis	RaMP	Diphenoxylate Action Pathway	1	1	99.621	8.3333	1.1402e-14	2.139e-11	3.565e-13		sig
quantitative enrichment analysis	RaMP	Escitalopram Action Pathway	1	1	99.621	8.3333	1.1402e-14	2.139e-11	3.565e-13		sig
quantitative enrichment analysis	RaMP	Ethylmorphine Action Pathway	1	1	99.621	8.3333	1.1402e-14	2.139e-11	3.565e-13		sig
quantitative enrichment analysis	RaMP	Fentanyl Action Pathway	1	1	99.621	8.3333	1.1402e-14	2.139e-11	3.565e-13		sig
quantitative enrichment analysis	RaMP	Fluoxetine Action Pathway	1	1	99.621	8.3333	1.1402e-14	2.139e-11	3.565e-13		sig
quantitative enrichment analysis	RaMP	Hydrocodone Action Pathway	1	1	99.621	8.3333	1.1402e-14	2.139e-11	3.565e-13		sig
quantitative enrichment analysis	RaMP	Hydromorphone Action Pathway	1	1	99.621	8.3333	1.1402e-14	2.139e-11	3.565e-13		sig
quantitative enrichment analysis	RaMP	Imipramine Action Pathway	1	1	99.621	8.3333	1.1402e-14	2.139e-11	3.565e-13		sig
quantitative enrichment analysis	RaMP	Ketobemidone Action Pathway	1	1	99.621	8.3333	1.1402e-14	2.139e-11	3.565e-13		sig
quantitative enrichment analysis	RaMP	Levallorphan Action Pathway	1	1	99.621	8.3333	1.1402e-14	2.139e-11	3.565e-13		sig
quantitative enrichment analysis	RaMP	Levobupivacaine Action Pathway	1	1	99.621	8.3333	1.1402e-14	2.139e-11	3.565e-13		sig
quantitative enrichment analysis	RaMP	Levomethadyl Acetate Action Action Pathway	1	1	99.621	8.3333	1.1402e-14	2.139e-11	3.565e-13		sig
quantitative enrichment analysis	RaMP	Levorphanol Action Pathway	1	1	99.621	8.3333	1.1402e-14	2.139e-11	3.565e-13		sig
quantitative enrichment analysis	RaMP	Lidocaine (Local Anaesthetic) Action Pathway	1	1	99.621	8.3333	1.1402e-14	2.139e-11	3.565e-13		sig
quantitative enrichment analysis	RaMP	Mepivacaine Action Pathway	1	1	99.621	8.3333	1.1402e-14	2.139e-11	3.565e-13		sig
quantitative enrichment analysis	RaMP	Methadone Action Pathway	1	1	99.621	8.3333	1.1402e-14	2.139e-11	3.565e-13		sig
quantitative enrichment analysis	RaMP	Methadyl Acetate Action Pathway	1	1	99.621	8.3333	1.1402e-14	2.139e-11	3.565e-13		sig
quantitative enrichment analysis	RaMP	Nalbuphine Action Pathway	1	1	99.621	8.3333	1.1402e-14	2.139e-11	3.565e-13		sig
quantitative enrichment analysis	RaMP	Naloxone Action Pathway	1	1	99.621	8.3333	1.1402e-14	2.139e-11	3.565e-13		sig
quantitative enrichment analysis	RaMP	Naltrexone Action Pathway	1	1	99.621	8.3333	1.1402e-14	2.139e-11	3.565e-13		sig
quantitative enrichment analysis	RaMP	Oxybuprocaine Action Pathway	1	1	99.621	8.3333	1.1402e-14	2.139e-11	3.565e-13		sig
quantitative enrichment analysis	RaMP	Oxycodone Action Pathway	1	1	99.621	8.3333	1.1402e-14	2.139e-11	3.565e-13		sig
quantitative enrichment analysis	RaMP	Oxymorphone Action Pathway	1	1	99.621	8.3333	1.1402e-14	2.139e-11	3.565e-13		sig
quantitative enrichment analysis	RaMP	Pentazocine Action Pathway	1	1	99.621	8.3333	1.1402e-14	2.139e-11	3.565e-13		sig
quantitative enrichment analysis	RaMP	Prilocaine Action Pathway	1	1	99.621	8.3333	1.1402e-14	2.139e-11	3.565e-13		sig
quantitative enrichment analysis	RaMP	Procaine Action Pathway	1	1	99.621	8.3333	1.1402e-14	2.139e-11	3.565e-13		sig
quantitative enrichment analysis	RaMP	Proparacaine Action Pathway	1	1	99.621	8.3333	1.1402e-14	2.139e-11	3.565e-13		sig
quantitative enrichment analysis	RaMP	Propoxyphene Action Pathway	1	1	99.621	8.3333	1.1402e-14	2.139e-11	3.565e-13		sig
quantitative enrichment analysis	RaMP	Remifentanil Action Pathway	1	1	99.621	8.3333	1.1402e-14	2.139e-11	3.565e-13		sig
quantitative enrichment analysis	RaMP	Ropivacaine Action Pathway	1	1	99.621	8.3333	1.1402e-14	2.139e-11	3.565e-13		sig
quantitative enrichment analysis	RaMP	Sufentanil Action Pathway	1	1	99.621	8.3333	1.1402e-14	2.139e-11	3.565e-13		sig
quantitative enrichment analysis	RaMP	Tramadol Action Action Pathway	1	1	99.621	8.3333	1.1402e-14	2.139e-11	3.565e-13		sig
quantitative enrichment analysis	RaMP	Melatonin metabolism and effects	1	1	99.621	8.3333	1.1402e-14	2.139e-11	3.565e-13		sig
quantitative enrichment analysis	RaMP	Serotonin receptor 4/6/7 and NR3C signaling	1	1	99.621	8.3333	1.1402e-14	2.139e-11	3.565e-13		sig
quantitative enrichment analysis	RaMP	Monoamine GPCRs	1	1	99.621	8.3333	1.1402e-14	2.139e-11	3.565e-13		sig
quantitative enrichment analysis	RaMP	GPCRs, class A rhodopsin-like	1	1	99.621	8.3333	1.1402e-14	2.139e-11	3.565e-13		sig
quantitative enrichment analysis	RaMP	Serotonin HTR1 group and FOS pathway	1	1	99.621	8.3333	1.1402e-14	2.139e-11	3.565e-13		sig
quantitative enrichment analysis	RaMP	Serotonin receptor 2 and ELK-SRF/GATA4 signaling	1	1	99.621	8.3333	1.1402e-14	2.139e-11	3.565e-13		sig
quantitative enrichment analysis	RaMP	Serotonin and anxiety-related events	1	1	99.621	8.3333	1.1402e-14	2.139e-11	3.565e-13		sig
quantitative enrichment analysis	RaMP	Selenium micronutrient network	16	16	52.776	8.3333	1.1885e-13	2.1583e-10	3.655e-12		sig
quantitative enrichment analysis	RaMP	Defective SLC22A5 causes systemic primary carnitine deficiency (CDSP)	1	1	99.417	8.3333	1.2163e-13	2.2077e-10	3.6804e-12		sig
quantitative enrichment analysis	RaMP	The citric acid (TCA) cycle and respiratory electron transport	10	10	63.627	8.3333	1.6952e-13	3.075e-10	5.0478e-12		sig
quantitative enrichment analysis	RaMP	Carnitine synthesis	3	3	98.296	8.3333	4.1259e-13	7.4802e-10	1.2094e-11		sig
quantitative enrichment analysis	RaMP	Carnitine metabolism	4	4	86.764	8.3333	4.8526e-13	8.7929e-10	1.4005e-11		sig
quantitative enrichment analysis	RaMP	Pyruvate metabolism and Citric Acid (TCA) cycle	7	7	64.087	8.3333	1.237e-12	2.2403e-09	3.4637e-11		sig
quantitative enrichment analysis	RaMP	Citric acid cycle and respiratory electron transport	7	7	64.087	8.3333	1.237e-12	2.2403e-09	3.4637e-11		sig
quantitative enrichment analysis	RaMP	Biochemical pathways: part I	74	72	60.041	8.3333	5.9423e-12	1.075e-08	1.6394e-10		sig
quantitative enrichment analysis	RaMP	Transport of small molecules	56	56	59.257	8.3333	6.7687e-12	1.2238e-08	1.8403e-10		sig
quantitative enrichment analysis	RaMP	Metabolism	90	88	60.381	8.3333	7.3101e-12	1.3209e-08	1.9427e-10		sig
quantitative enrichment analysis	RaMP	3q29 copy number variation syndrome	3	3	87.21	8.3333	7.3524e-12	1.3279e-08	1.9427e-10		sig
quantitative enrichment analysis	RaMP	Metabolism of amino acids and derivatives	44	44	54.78	8.3333	8.0898e-12	1.4602e-08	2.0819e-10		sig
quantitative enrichment analysis	RaMP	Phenylalanine metabolism	5	5	73.022	8.3333	8.1014e-12	1.4615e-08	2.0819e-10		sig
quantitative enrichment analysis	RaMP	SLC-mediated transmembrane transport	53	53	60.865	8.3333	1.1047e-11	1.9917e-08	2.8005e-10		sig
quantitative enrichment analysis	RaMP	SLC transporter disorders	34	34	63.277	8.3333	1.8352e-11	3.307e-08	4.5904e-10		sig
quantitative enrichment analysis	RaMP	Defective SLC6A5 causes hyperekplexia 3 (HKPX3)	1	1	98.47	8.3333	2.4526e-11	4.4172e-08	5.8989e-10		sig
quantitative enrichment analysis	RaMP	Defective GSS causes GSS deficiency	1	1	98.47	8.3333	2.4526e-11	4.4172e-08	5.8989e-10		sig
quantitative enrichment analysis	RaMP	Hemesynthesis defects and porphyrias	1	1	98.47	8.3333	2.4526e-11	4.4172e-08	5.8989e-10		sig
quantitative enrichment analysis	RaMP	Branched-chain amino acid catabolism	7	7	72.027	8.3333	2.576e-11	4.6317e-08	6.1172e-10		sig
quantitative enrichment analysis	RaMP	Disorders of transmembrane transporters	35	35	61.519	8.3333	2.6422e-11	4.748e-08	6.1959e-10		sig
quantitative enrichment analysis	RaMP	Phase I - Functionalization of compounds	10	10	56.764	8.3333	3.1547e-11	5.6658e-08	7.3063e-10		sig
quantitative enrichment analysis	RaMP	Glutaminolysis and Cancer	9	9	64.953	8.3333	3.5792e-11	6.4246e-08	8.1884e-10		sig
quantitative enrichment analysis	RaMP	Metabolic reprogramming in colon cancer	13	13	74.574	8.3333	3.798e-11	6.8137e-08	8.5844e-10		sig
quantitative enrichment analysis	RaMP	Biomarkers for pyrimidine metabolism disorders	11	11	50.389	8.3333	4.1131e-11	7.3748e-08	9.1859e-10		sig
quantitative enrichment analysis	RaMP	Transport of inorganic cations/anions and amino acids/oligopeptides	25	25	55.628	8.3333	4.19e-11	7.5085e-08	9.2476e-10		sig
quantitative enrichment analysis	RaMP	Integration of energy metabolism	5	5	71.594	8.3333	4.2855e-11	7.6753e-08	9.3483e-10		sig
quantitative enrichment analysis	RaMP	Metabolism of proteins	39	39	56.585	8.3333	5.1014e-11	9.1316e-08	1.1e-09		sig
quantitative enrichment analysis	RaMP	Disease	52	52	62.469	8.3333	5.7837e-11	1.0347e-07	1.233e-09		sig
quantitative enrichment analysis	RaMP	Biosynthesis of unsaturated fatty acids	2	2	95.974	8.3333	7.1193e-11	1.2729e-07	1.4517e-09		sig
quantitative enrichment analysis	RaMP	Oxidation of Branched Chain Fatty Acids	2	2	95.974	8.3333	7.1193e-11	1.2729e-07	1.4517e-09		sig
quantitative enrichment analysis	RaMP	Adrenoleukodystrophy, X-linked	2	2	95.974	8.3333	7.1193e-11	1.2729e-07	1.4517e-09		sig
quantitative enrichment analysis	RaMP	Carnitine-acylcarnitine translocase deficiency	2	2	95.974	8.3333	7.1193e-11	1.2729e-07	1.4517e-09		sig
quantitative enrichment analysis	RaMP	Urea cycle and metabolism of amino groups	9	9	51.427	8.3333	8.8357e-11	1.5763e-07	1.7823e-09		sig
quantitative enrichment analysis	RaMP	Metabolism overview	15	15	64.771	8.3333	9.0852e-11	1.6199e-07	1.8132e-09		sig
quantitative enrichment analysis	RaMP	Translation	23	23	56.779	8.3333	9.208e-11	1.6409e-07	1.8183e-09		sig
quantitative enrichment analysis	RaMP	Biogenic amine synthesis	7	7	68.679	8.3333	1.4794e-10	2.6349e-07	2.8911e-09		sig
quantitative enrichment analysis	RaMP	Cytosolic tRNA aminoacylation	21	21	59.99	8.3333	1.6274e-10	2.8968e-07	3.0839e-09		sig
quantitative enrichment analysis	RaMP	tRNA Aminoacylation	21	21	59.99	8.3333	1.6274e-10	2.8968e-07	3.0839e-09		sig
quantitative enrichment analysis	RaMP	Mitochondrial tRNA aminoacylation	21	21	59.99	8.3333	1.6274e-10	2.8968e-07	3.0839e-09		sig
quantitative enrichment analysis	RaMP	Transport of bile salts and organic acids, metal ions and amine compounds	28	28	60.172	8.3333	1.6533e-10	2.9379e-07	3.1016e-09		sig
quantitative enrichment analysis	RaMP	Complement system in neuronal development and plasticity	1	1	97.761	8.3333	2.0006e-10	3.5531e-07	3.716e-09		sig
quantitative enrichment analysis	RaMP	HS-GAG degradation	2	2	93.528	8.3333	2.1568e-10	3.8284e-07	3.9669e-09		sig
quantitative enrichment analysis	RaMP	Transport of nucleosides and free purine and pyrimidine bases across the plasma membrane	12	12	60.085	8.3333	2.2892e-10	4.061e-07	4.1694e-09		sig
quantitative enrichment analysis	RaMP	Sudden infant death syndrome (SIDS) susceptibility pathways	5	5	79.413	8.3333	2.3235e-10	4.1196e-07	4.1913e-09		sig
quantitative enrichment analysis	RaMP	Lactate shuttle in glial cells	5	5	82.133	8.3333	2.7221e-10	4.8235e-07	4.8634e-09		sig
quantitative enrichment analysis	RaMP	Alanine and aspartate metabolism	8	8	58.662	8.3333	3.0991e-10	5.4884e-07	4.9319e-09		sig
quantitative enrichment analysis	RaMP	Valine, leucine and isoleucine degradation	5	5	66.243	8.3333	3.2336e-10	5.7235e-07	4.9319e-09		sig
quantitative enrichment analysis	RaMP	2-Methyl-3-Hydroxybutryl CoA Dehydrogenase Deficiency	5	5	66.243	8.3333	3.2336e-10	5.7235e-07	4.9319e-09		sig
quantitative enrichment analysis	RaMP	3-Hydroxy-3-Methylglutaryl-CoA Lyase Deficiency	5	5	66.243	8.3333	3.2336e-10	5.7235e-07	4.9319e-09		sig
quantitative enrichment analysis	RaMP	3-hydroxyisobutyric acid dehydrogenase deficiency	5	5	66.243	8.3333	3.2336e-10	5.7235e-07	4.9319e-09		sig
quantitative enrichment analysis	RaMP	3-hydroxyisobutyric aciduria	5	5	66.243	8.3333	3.2336e-10	5.7235e-07	4.9319e-09		sig
quantitative enrichment analysis	RaMP	3-Methylcrotonyl Coa Carboxylase Deficiency Type I	5	5	66.243	8.3333	3.2336e-10	5.7235e-07	4.9319e-09		sig
quantitative enrichment analysis	RaMP	3-Methylglutaconic Aciduria Type I	5	5	66.243	8.3333	3.2336e-10	5.7235e-07	4.9319e-09		sig
quantitative enrichment analysis	RaMP	3-Methylglutaconic Aciduria Type III	5	5	66.243	8.3333	3.2336e-10	5.7235e-07	4.9319e-09		sig
quantitative enrichment analysis	RaMP	3-Methylglutaconic Aciduria Type IV	5	5	66.243	8.3333	3.2336e-10	5.7235e-07	4.9319e-09		sig
quantitative enrichment analysis	RaMP	Beta-Ketothiolase Deficiency	5	5	66.243	8.3333	3.2336e-10	5.7235e-07	4.9319e-09		sig
quantitative enrichment analysis	RaMP	Isobutyryl-coa dehydrogenase deficiency	5	5	66.243	8.3333	3.2336e-10	5.7235e-07	4.9319e-09		sig
quantitative enrichment analysis	RaMP	Isovaleric acidemia	5	5	66.243	8.3333	3.2336e-10	5.7235e-07	4.9319e-09		sig
quantitative enrichment analysis	RaMP	Isovaleric Aciduria	5	5	66.243	8.3333	3.2336e-10	5.7235e-07	4.9319e-09		sig
quantitative enrichment analysis	RaMP	Maple Syrup Urine Disease	5	5	66.243	8.3333	3.2336e-10	5.7235e-07	4.9319e-09		sig
quantitative enrichment analysis	RaMP	Methylmalonate Semialdehyde Dehydrogenase Deficiency	5	5	66.243	8.3333	3.2336e-10	5.7235e-07	4.9319e-09		sig
quantitative enrichment analysis	RaMP	Methylmalonic Aciduria	5	5	66.243	8.3333	3.2336e-10	5.7235e-07	4.9319e-09		sig
quantitative enrichment analysis	RaMP	Propionic Acidemia	5	5	66.243	8.3333	3.2336e-10	5.7235e-07	4.9319e-09		sig
quantitative enrichment analysis	RaMP	Defective PNP disrupts phosphorolysis of (deoxy)guanosine and (deoxy)inosine	3	3	92.21	8.3333	3.9884e-10	6.9916e-07	5.9484e-09		sig
quantitative enrichment analysis	RaMP	Nucleotide catabolism defects	3	3	92.21	8.3333	3.9884e-10	6.9916e-07	5.9484e-09		sig
quantitative enrichment analysis	RaMP	Pentose phosphate metabolism	4	4	91.364	8.3333	3.9952e-10	6.9956e-07	5.9484e-09		sig
quantitative enrichment analysis	RaMP	Glycolysis and gluconeogenesis	4	4	83.482	8.3333	4.1572e-10	7.2752e-07	6.1409e-09		sig
quantitative enrichment analysis	RaMP	Pyruvaldehyde Degradation	3	3	59.416	8.3333	5.1305e-10	8.9733e-07	7.5194e-09		sig
quantitative enrichment analysis	RaMP	Signal Transduction	29	29	59.223	8.3333	6.1389e-10	1.0731e-06	8.9276e-09		sig
quantitative enrichment analysis	RaMP	Cellular responses to stress	15	15	49.093	8.3333	6.3425e-10	1.108e-06	8.9832e-09		sig
quantitative enrichment analysis	RaMP	Cellular responses to stimuli	15	15	49.093	8.3333	6.3425e-10	1.108e-06	8.9832e-09		sig
quantitative enrichment analysis	RaMP	Signaling by GPCR	17	17	53.61	8.3333	6.3687e-10	1.1113e-06	8.9832e-09		sig
quantitative enrichment analysis	RaMP	GPCR downstream signalling	17	17	53.61	8.3333	6.3687e-10	1.1113e-06	8.9832e-09		sig
quantitative enrichment analysis	RaMP	Amino acid transport across the plasma membrane	20	20	55.052	8.3333	6.5346e-10	1.139e-06	9.1484e-09		sig
quantitative enrichment analysis	RaMP	Pentose phosphate pathway in senescent cells	4	4	86.623	8.3333	6.959e-10	1.2123e-06	9.6704e-09		sig
quantitative enrichment analysis	RaMP	Nucleobase catabolism	23	23	64.262	8.3333	7.4608e-10	1.2989e-06	1.0292e-08		sig
quantitative enrichment analysis	RaMP	Warburg Effect	11	11	76.517	8.3333	7.6886e-10	1.3378e-06	1.0314e-08		sig
quantitative enrichment analysis	RaMP	Glucose-6-phosphate dehydrogenase deficiency	6	6	87.516	8.3333	7.6971e-10	1.3385e-06	1.0314e-08		sig
quantitative enrichment analysis	RaMP	Ribose-5-phosphate isomerase deficiency	6	6	87.516	8.3333	7.6971e-10	1.3385e-06	1.0314e-08		sig
quantitative enrichment analysis	RaMP	Transaldolase deficiency	6	6	87.516	8.3333	7.6971e-10	1.3385e-06	1.0314e-08		sig
quantitative enrichment analysis	RaMP	Signaling by Retinoic Acid	3	3	85.208	8.3333	8.0725e-10	1.4014e-06	1.0701e-08		sig
quantitative enrichment analysis	RaMP	TCA cycle (aka Krebs or citric acid cycle)	4	4	67.591	8.3333	8.0997e-10	1.4053e-06	1.0701e-08		sig
quantitative enrichment analysis	RaMP	Sphingolipid de novo biosynthesis	3	3	90.245	8.3333	8.1834e-10	1.419e-06	1.0736e-08		sig
quantitative enrichment analysis	RaMP	Amino Acid conjugation	4	4	87.071	8.3333	9.7186e-10	1.6842e-06	1.2366e-08		sig
quantitative enrichment analysis	RaMP	Conjugation of carboxylic acids	4	4	87.071	8.3333	9.7186e-10	1.6842e-06	1.2366e-08		sig
quantitative enrichment analysis	RaMP	Glutathione metabolism	9	9	59.844	8.3333	9.9114e-10	1.7157e-06	1.2366e-08		sig
quantitative enrichment analysis	RaMP	5-oxoprolinase deficiency	9	9	59.844	8.3333	9.9114e-10	1.7157e-06	1.2366e-08		sig
quantitative enrichment analysis	RaMP	Gamma-glutamyl-transpeptidase deficiency	9	9	59.844	8.3333	9.9114e-10	1.7157e-06	1.2366e-08		sig
quantitative enrichment analysis	RaMP	Gamma-Glutamyltransferase Deficiency	9	9	59.844	8.3333	9.9114e-10	1.7157e-06	1.2366e-08		sig
quantitative enrichment analysis	RaMP	Glutathione Synthetase Deficiency	9	9	59.844	8.3333	9.9114e-10	1.7157e-06	1.2366e-08		sig
quantitative enrichment analysis	RaMP	Amino acid transport defects (IEMs)	19	19	57.883	8.3333	9.9532e-10	1.7179e-06	1.2366e-08		sig
quantitative enrichment analysis	RaMP	Transcription/Translation	21	21	59.414	8.3333	1.0077e-09	1.7383e-06	1.2437e-08		sig
quantitative enrichment analysis	RaMP	Metabolism of carbohydrates	17	16	76.765	8.3333	1.035e-09	1.7844e-06	1.2691e-08		sig
quantitative enrichment analysis	RaMP	Sensory Perception	15	15	56.955	8.3333	1.0786e-09	1.8584e-06	1.297e-08		sig
quantitative enrichment analysis	RaMP	Alpha-linolenic (omega-3) and linoleic (omega-6) acid metabolism	7	7	73.398	8.3333	1.0826e-09	1.8642e-06	1.297e-08		sig
quantitative enrichment analysis	RaMP	alpha-linolenic (omega3) and linoleic (omega6) acid metabolism	7	7	73.398	8.3333	1.0826e-09	1.8642e-06	1.297e-08		sig
quantitative enrichment analysis	RaMP	Linoleic acid (LA) metabolism	5	5	78.951	8.3333	1.0854e-09	1.8669e-06	1.297e-08		sig
quantitative enrichment analysis	RaMP	Pentose phosphate pathway	5	5	86.94	8.3333	1.1647e-09	2.0022e-06	1.3829e-08		sig
quantitative enrichment analysis	RaMP	Metabolism of vitamins and cofactors	24	24	56.224	8.3333	1.4043e-09	2.4125e-06	1.6568e-08		sig
quantitative enrichment analysis	RaMP	Cori cycle	6	6	72.324	8.3333	1.5062e-09	2.5862e-06	1.7661e-08		sig
quantitative enrichment analysis	RaMP	Beta-oxidation of pristanoyl-CoA	4	4	87.039	8.3333	1.5758e-09	2.704e-06	1.8361e-08		sig
quantitative enrichment analysis	RaMP	Diseases of carbohydrate metabolism	4	4	87.751	8.3333	1.6387e-09	2.8104e-06	1.8977e-08		sig
quantitative enrichment analysis	RaMP	Omega-3 / omega-6 fatty acid synthesis	8	8	51.946	8.3333	1.7277e-09	2.9613e-06	1.9885e-08		sig
quantitative enrichment analysis	RaMP	Tyrosine metabolism and related disorders	3	3	70.928	8.3333	1.8978e-09	3.2509e-06	2.1709e-08		sig
quantitative enrichment analysis	RaMP	Mitochondrial fatty acid oxidation disorders	2	2	93.859	8.3333	2.0666e-09	3.538e-06	2.3496e-08		sig
quantitative enrichment analysis	RaMP	Metabolism of nucleotides	29	29	65.35	8.3333	2.0965e-09	3.587e-06	2.3693e-08		sig
quantitative enrichment analysis	RaMP	Na+/Cl- dependent neurotransmitter transporters	20	20	56.016	8.3333	2.1619e-09	3.6968e-06	2.4286e-08		sig
quantitative enrichment analysis	RaMP	Organic cation transport	5	5	70.42	8.3333	2.3213e-09	3.967e-06	2.5921e-08		sig
quantitative enrichment analysis	RaMP	Sphingolipid metabolism	6	6	87.383	8.3333	2.3564e-09	4.0248e-06	2.6158e-08		sig
quantitative enrichment analysis	RaMP	alpha-Linolenic acid metabolism	6	6	46.299	8.3333	2.6616e-09	4.5433e-06	2.9371e-08		sig
quantitative enrichment analysis	RaMP	Metabolic reprogramming in pancreatic cancer	9	9	73.219	8.3333	2.6927e-09	4.5938e-06	2.9541e-08		sig
quantitative enrichment analysis	RaMP	Phosphatidylinositol Phosphate Metabolism	3	2	88.675	8.3333	2.81e-09	4.791e-06	3.0648e-08		sig
quantitative enrichment analysis	RaMP	Purine metabolism	18	18	77.291	8.3333	3.0421e-09	5.1837e-06	3.0682e-08		sig
quantitative enrichment analysis	RaMP	Adenine phosphoribosyltransferase deficiency (APRT)	18	18	77.291	8.3333	3.0421e-09	5.1837e-06	3.0682e-08		sig
quantitative enrichment analysis	RaMP	Adenosine Deaminase Deficiency	18	18	77.291	8.3333	3.0421e-09	5.1837e-06	3.0682e-08		sig
quantitative enrichment analysis	RaMP	Adenylosuccinate Lyase Deficiency	18	18	77.291	8.3333	3.0421e-09	5.1837e-06	3.0682e-08		sig
quantitative enrichment analysis	RaMP	AICA-Ribosiduria	18	18	77.291	8.3333	3.0421e-09	5.1837e-06	3.0682e-08		sig
quantitative enrichment analysis	RaMP	Gout or Kelley-Seegmiller Syndrome	18	18	77.291	8.3333	3.0421e-09	5.1837e-06	3.0682e-08		sig
quantitative enrichment analysis	RaMP	Lesch-Nyhan Syndrome (LNS)	18	18	77.291	8.3333	3.0421e-09	5.1837e-06	3.0682e-08		sig
quantitative enrichment analysis	RaMP	Mitochondrial DNA depletion syndrome	18	18	77.291	8.3333	3.0421e-09	5.1837e-06	3.0682e-08		sig
quantitative enrichment analysis	RaMP	Molybdenum Cofactor Deficiency	18	18	77.291	8.3333	3.0421e-09	5.1837e-06	3.0682e-08		sig
quantitative enrichment analysis	RaMP	Myoadenylate deaminase deficiency	18	18	77.291	8.3333	3.0421e-09	5.1837e-06	3.0682e-08		sig
quantitative enrichment analysis	RaMP	Purine Nucleoside Phosphorylase Deficiency	18	18	77.291	8.3333	3.0421e-09	5.1837e-06	3.0682e-08		sig
quantitative enrichment analysis	RaMP	Xanthine Dehydrogenase Deficiency (Xanthinuria)	18	18	77.291	8.3333	3.0421e-09	5.1837e-06	3.0682e-08		sig
quantitative enrichment analysis	RaMP	Xanthinuria type I	18	18	77.291	8.3333	3.0421e-09	5.1837e-06	3.0682e-08		sig
quantitative enrichment analysis	RaMP	Xanthinuria type II	18	18	77.291	8.3333	3.0421e-09	5.1837e-06	3.0682e-08		sig
quantitative enrichment analysis	RaMP	Pyrimidine metabolism and related diseases	10	10	69.448	8.3333	3.0701e-09	5.1885e-06	3.0692e-08		sig
quantitative enrichment analysis	RaMP	Disorders of galactose metabolism	2	2	92.021	8.3333	3.0758e-09	5.1949e-06	3.0692e-08		sig
quantitative enrichment analysis	RaMP	Cellular response to chemical stress	9	9	57.666	8.3333	3.1226e-09	5.2709e-06	3.0994e-08		sig
quantitative enrichment analysis	RaMP	Transport of vitamins, nucleosides, and related molecules	21	21	63.369	8.3333	3.3707e-09	5.6864e-06	3.3281e-08		sig
quantitative enrichment analysis	RaMP	Amino acid metabolism	28	28	56.549	8.3333	3.4958e-09	5.8939e-06	3.4245e-08		sig
quantitative enrichment analysis	RaMP	Conjugation of salicylate with glycine	3	3	87.367	8.3333	3.5231e-09	5.9364e-06	3.4245e-08		sig
quantitative enrichment analysis	RaMP	Conjugation of benzoate with glycine	3	3	87.367	8.3333	3.5231e-09	5.9364e-06	3.4245e-08		sig
quantitative enrichment analysis	RaMP	Carboxyterminal post-translational modifications of tubulin	4	4	89.652	8.3333	3.5414e-09	5.9603e-06	3.4246e-08		sig
quantitative enrichment analysis	RaMP	Urea cycle and associated pathways	12	12	55.69	8.3333	3.6183e-09	6.0861e-06	3.481e-08		sig
quantitative enrichment analysis	RaMP	Alanine, aspartate and glutamate metabolism	18	18	61.19	8.3333	3.7059e-09	6.2296e-06	3.5471e-08		sig
quantitative enrichment analysis	RaMP	Platelet degranulation	2	2	92.147	8.3333	4.1343e-09	6.9457e-06	3.7826e-08		sig
quantitative enrichment analysis	RaMP	Response to elevated platelet cytosolic Ca2+	2	2	92.147	8.3333	4.1343e-09	6.9457e-06	3.7826e-08		sig
quantitative enrichment analysis	RaMP	Serotonin Neurotransmitter Release Cycle	2	2	92.147	8.3333	4.1343e-09	6.9457e-06	3.7826e-08		sig
quantitative enrichment analysis	RaMP	Response to elevated platelet cytosolic Ca ions	2	2	92.147	8.3333	4.1343e-09	6.9457e-06	3.7826e-08		sig
quantitative enrichment analysis	RaMP	Pyruvate metabolism	4	4	63.394	8.3333	4.1536e-09	6.9615e-06	3.7826e-08		sig
quantitative enrichment analysis	RaMP	Leigh Syndrome	4	4	63.394	8.3333	4.1536e-09	6.9615e-06	3.7826e-08		sig
quantitative enrichment analysis	RaMP	Primary hyperoxaluria II, PH2	4	4	63.394	8.3333	4.1536e-09	6.9615e-06	3.7826e-08		sig
quantitative enrichment analysis	RaMP	Pyruvate Decarboxylase E1 Component Deficiency (PDHE1 Deficiency)	4	4	63.394	8.3333	4.1536e-09	6.9615e-06	3.7826e-08		sig
quantitative enrichment analysis	RaMP	Pyruvate Dehydrogenase Complex Deficiency	4	4	63.394	8.3333	4.1536e-09	6.9615e-06	3.7826e-08		sig
quantitative enrichment analysis	RaMP	Pyruvate kinase deficiency	4	4	63.394	8.3333	4.1536e-09	6.9615e-06	3.7826e-08		sig
quantitative enrichment analysis	RaMP	Metabolism of water-soluble vitamins and cofactors	20	20	58.721	8.3333	4.2477e-09	7.0937e-06	3.8496e-08		sig
quantitative enrichment analysis	RaMP	Thermogenesis	3	3	63.395	8.3333	4.5441e-09	7.584e-06	3.9823e-08		sig
quantitative enrichment analysis	RaMP	Gamma-glutamyl cycle for the biosynthesis and degradation of glutathione, including diseases	6	6	76.604	8.3333	4.6421e-09	7.743e-06	3.9823e-08		sig
quantitative enrichment analysis	RaMP	Signaling by ALK	2	2	86.487	8.3333	4.7125e-09	7.8557e-06	3.9823e-08		sig
quantitative enrichment analysis	RaMP	Regulation of TP53 Activity through Acetylation	2	2	86.487	8.3333	4.7125e-09	7.8557e-06	3.9823e-08		sig
quantitative enrichment analysis	RaMP	HIV Infection	2	2	86.487	8.3333	4.7125e-09	7.8557e-06	3.9823e-08		sig
quantitative enrichment analysis	RaMP	HIV Life Cycle	2	2	86.487	8.3333	4.7125e-09	7.8557e-06	3.9823e-08		sig
quantitative enrichment analysis	RaMP	Late Phase of HIV Life Cycle	2	2	86.487	8.3333	4.7125e-09	7.8557e-06	3.9823e-08		sig
quantitative enrichment analysis	RaMP	Cilium Assembly	2	2	86.487	8.3333	4.7125e-09	7.8557e-06	3.9823e-08		sig
quantitative enrichment analysis	RaMP	Intra-Golgi and retrograde Golgi-to-ER traffic	2	2	86.487	8.3333	4.7125e-09	7.8557e-06	3.9823e-08		sig
quantitative enrichment analysis	RaMP	Resolution of Sister Chromatid Cohesion	2	2	86.487	8.3333	4.7125e-09	7.8557e-06	3.9823e-08		sig
quantitative enrichment analysis	RaMP	PI5P Regulates TP53 Acetylation	2	2	86.487	8.3333	4.7125e-09	7.8557e-06	3.9823e-08		sig
quantitative enrichment analysis	RaMP	Mitotic Prometaphase	2	2	86.487	8.3333	4.7125e-09	7.8557e-06	3.9823e-08		sig
quantitative enrichment analysis	RaMP	Golgi-to-ER retrograde transport	2	2	86.487	8.3333	4.7125e-09	7.8557e-06	3.9823e-08		sig
quantitative enrichment analysis	RaMP	Response of Mtb to phagocytosis	2	2	86.487	8.3333	4.7125e-09	7.8557e-06	3.9823e-08		sig
quantitative enrichment analysis	RaMP	Assembly of the primary cilium	2	2	86.487	8.3333	4.7125e-09	7.8557e-06	3.9823e-08		sig
quantitative enrichment analysis	RaMP	Angiopoietin-like protein 8 regulatory pathway	2	2	93.278	8.3333	4.7553e-09	7.8652e-06	4.0004e-08		sig
quantitative enrichment analysis	RaMP	Trans-sulfuration, one-carbon metabolism and related pathways	18	18	53.837	8.3333	4.8944e-09	8.0905e-06	4.0991e-08		sig
quantitative enrichment analysis	RaMP	Neuroinflammation and glutamatergic signaling	4	4	90.936	8.3333	4.9192e-09	8.1266e-06	4.1015e-08		sig
quantitative enrichment analysis	RaMP	Biosynthesis and regeneration of tetrahydrobiopterin and catabolism of phenylalanine	5	5	70.001	8.3333	5.0467e-09	8.3321e-06	4.1892e-08		sig
quantitative enrichment analysis	RaMP	5-Oxoprolinuria	8	8	66.276	8.3333	5.0768e-09	8.3767e-06	4.1956e-08		sig
quantitative enrichment analysis	RaMP	Glutathione conjugation	7	7	77.756	8.3333	5.2405e-09	8.6416e-06	4.2931e-08		sig
quantitative enrichment analysis	RaMP	Glutathione synthesis and recycling	7	7	77.756	8.3333	5.2405e-09	8.6416e-06	4.2931e-08		sig
quantitative enrichment analysis	RaMP	Proximal tubule transport	5	5	57.057	8.3333	5.5373e-09	9.1199e-06	4.5165e-08		sig
quantitative enrichment analysis	RaMP	Nitrogen metabolism	8	8	74.915	8.3333	5.8183e-09	9.5769e-06	4.6849e-08		sig
quantitative enrichment analysis	RaMP	Molybdenum cofactor (Moco) biosynthesis	1	1	95.869	8.3333	5.8501e-09	9.6235e-06	4.6849e-08		sig
quantitative enrichment analysis	RaMP	Caffeine and theobromine metabolism	1	1	95.869	8.3333	5.8501e-09	9.6235e-06	4.6849e-08		sig
quantitative enrichment analysis	RaMP	Glucose metabolism	8	7	71.505	8.3333	5.8583e-09	9.6252e-06	4.6849e-08		sig
quantitative enrichment analysis	RaMP	Glycolysis	6	5	64.289	8.3333	5.8686e-09	9.6362e-06	4.6849e-08		sig
quantitative enrichment analysis	RaMP	Heparan sulfate/heparin (HS-GAG) metabolism	6	6	77.311	8.3333	5.9186e-09	9.7125e-06	4.7048e-08		sig
quantitative enrichment analysis	RaMP	Biomarkers for urea cycle disorders	10	10	51.17	8.3333	6.3404e-09	1.0398e-05	5.0188e-08		sig
quantitative enrichment analysis	RaMP	Infection with Mycobacterium tuberculosis	6	6	75.73	8.3333	6.5228e-09	1.0691e-05	5.12e-08		sig
quantitative enrichment analysis	RaMP	Bacterial Infection Pathways	6	6	75.73	8.3333	6.5228e-09	1.0691e-05	5.12e-08		sig
quantitative enrichment analysis	RaMP	Metabolism of polyamines	8	8	48.003	8.3333	6.5568e-09	1.0734e-05	5.1253e-08		sig
quantitative enrichment analysis	RaMP	Amino acid conjugation of benzoic acid	4	4	86.693	8.3333	7.7422e-09	1.2666e-05	6.0267e-08		sig
quantitative enrichment analysis	RaMP	Diseases of nucleotide metabolism	7	7	73.621	8.3333	8.0543e-09	1.3169e-05	6.2438e-08		sig
quantitative enrichment analysis	RaMP	Glycogen synthesis	4	4	85.311	8.3333	8.1769e-09	1.3361e-05	6.3127e-08		sig
quantitative enrichment analysis	RaMP	MECP2 and associated Rett syndrome	4	4	90.371	8.3333	8.2957e-09	1.3547e-05	6.3782e-08		sig
quantitative enrichment analysis	RaMP	Sensory perception of taste	6	6	81.777	8.3333	8.3946e-09	1.37e-05	6.4278e-08		sig
quantitative enrichment analysis	RaMP	G alpha (q) signalling events	12	12	46.879	8.3333	8.5059e-09	1.3873e-05	6.4866e-08		sig
quantitative enrichment analysis	RaMP	Threonine catabolism	3	3	62.717	8.3333	9.1031e-09	1.4838e-05	6.9139e-08		sig
quantitative enrichment analysis	RaMP	2-Hydroxyglutric Aciduria (D And L Form)	12	12	67.665	8.3333	9.6529e-09	1.5725e-05	7.1576e-08		sig
quantitative enrichment analysis	RaMP	4-Hydroxybutyric Aciduria/Succinic Semialdehyde Dehydrogenase Deficiency	12	12	67.665	8.3333	9.6529e-09	1.5725e-05	7.1576e-08		sig
quantitative enrichment analysis	RaMP	Glutamate Metabolism	12	12	67.665	8.3333	9.6529e-09	1.5725e-05	7.1576e-08		sig
quantitative enrichment analysis	RaMP	Homocarnosinosis	12	12	67.665	8.3333	9.6529e-09	1.5725e-05	7.1576e-08		sig
quantitative enrichment analysis	RaMP	Hyperinsulinism-Hyperammonemia Syndrome	12	12	67.665	8.3333	9.6529e-09	1.5725e-05	7.1576e-08		sig
quantitative enrichment analysis	RaMP	Succinic semialdehyde dehydrogenase deficiency	12	12	67.665	8.3333	9.6529e-09	1.5725e-05	7.1576e-08		sig
quantitative enrichment analysis	RaMP	Glyoxylate metabolism	4	4	58.499	8.3333	9.7407e-09	1.5809e-05	7.1943e-08		sig
quantitative enrichment analysis	RaMP	Glycerolipids and glycerophospholipids	5	5	74.418	8.3333	9.9273e-09	1.6102e-05	7.3034e-08		sig
quantitative enrichment analysis	RaMP	Mitotic Metaphase and Anaphase	3	3	83.975	8.3333	1.0626e-08	1.7224e-05	7.7263e-08		sig
quantitative enrichment analysis	RaMP	Cellular response to heat stress	3	3	83.975	8.3333	1.0626e-08	1.7224e-05	7.7263e-08		sig
quantitative enrichment analysis	RaMP	Mitotic Anaphase	3	3	83.975	8.3333	1.0626e-08	1.7224e-05	7.7263e-08		sig
quantitative enrichment analysis	RaMP	Neurotransmitter receptors and postsynaptic signal transmission	4	4	90.774	8.3333	1.1258e-08	1.8215e-05	8.1542e-08		sig
quantitative enrichment analysis	RaMP	Defective SLC1A3 causes episodic ataxia 6 (EA6)	2	2	89.544	8.3333	1.2452e-08	2.0135e-05	8.916e-08		sig
quantitative enrichment analysis	RaMP	Defective SLC1A1 is implicated in schizophrenia 18 (SCZD18) and dicarboxylic aminoaciduria (DCBXA)	2	2	89.544	8.3333	1.2452e-08	2.0135e-05	8.916e-08		sig
quantitative enrichment analysis	RaMP	Malate-Aspartate Shuttle	2	2	89.544	8.3333	1.2452e-08	2.0135e-05	8.916e-08		sig
quantitative enrichment analysis	RaMP	Biological oxidations	26	26	58.091	8.3333	1.262e-08	2.0368e-05	8.9957e-08		sig
quantitative enrichment analysis	RaMP	Amine Oxidase reactions	4	4	68.034	8.3333	1.2659e-08	2.0419e-05	8.9957e-08		sig
quantitative enrichment analysis	RaMP	Pyrimidine biosynthesis	5	5	86.49	8.3333	1.2817e-08	2.0661e-05	9.0733e-08		sig
quantitative enrichment analysis	RaMP	Fatty acyl-CoA biosynthesis	5	5	72.067	8.3333	1.2901e-08	2.0783e-05	9.0983e-08		sig
quantitative enrichment analysis	RaMP	Post-translational protein modification	18	18	67.814	8.3333	1.3392e-08	2.1561e-05	9.4093e-08		sig
quantitative enrichment analysis	RaMP	Diseases of metabolism	25	25	68.746	8.3333	1.3597e-08	2.1877e-05	9.5176e-08		sig
quantitative enrichment analysis	RaMP	Heme biosynthesis	4	4	84.838	8.3333	1.4223e-08	2.2871e-05	9.8726e-08		sig
quantitative enrichment analysis	RaMP	GPR143 in melanocytes and retinal pigment epithelium cells	1	1	95.133	8.3333	1.4472e-08	2.3257e-05	9.8726e-08		sig
quantitative enrichment analysis	RaMP	Nicotine effect on dopaminergic neurons	1	1	95.133	8.3333	1.4472e-08	2.3257e-05	9.8726e-08		sig
quantitative enrichment analysis	RaMP	Thyroxine (thyroid hormone) production	1	1	95.133	8.3333	1.4472e-08	2.3257e-05	9.8726e-08		sig
quantitative enrichment analysis	RaMP	Parkinson's disease pathway	1	1	95.133	8.3333	1.4472e-08	2.3257e-05	9.8726e-08		sig
quantitative enrichment analysis	RaMP	Prader-Willi and Angelman syndrome	1	1	95.133	8.3333	1.4472e-08	2.3257e-05	9.8726e-08		sig
quantitative enrichment analysis	RaMP	Farnesyl to CoQ10 metabolism	1	1	95.133	8.3333	1.4472e-08	2.3257e-05	9.8726e-08		sig
quantitative enrichment analysis	RaMP	Ferroptosis	10	10	56.063	8.3333	1.4965e-08	2.396e-05	1.0172e-07		sig
quantitative enrichment analysis	RaMP	Metabolism of amine-derived hormones	7	7	56.643	8.3333	1.5161e-08	2.4258e-05	1.0268e-07		sig
quantitative enrichment analysis	RaMP	Peroxisomal lipid metabolism	5	5	84.697	8.3333	1.5592e-08	2.4932e-05	1.0522e-07		sig
quantitative enrichment analysis	RaMP	Ribavirin ADME	3	3	90.607	8.3333	1.7132e-08	2.7377e-05	1.152e-07		sig
quantitative enrichment analysis	RaMP	Serotonin and melatonin biosynthesis	5	5	58.597	8.3333	1.7527e-08	2.7991e-05	1.1743e-07		sig
quantitative enrichment analysis	RaMP	G alpha (i) signaling events	7	7	76.874	8.3333	1.8006e-08	2.8738e-05	1.2021e-07		sig
quantitative enrichment analysis	RaMP	Defective SLC29A3 causes histiocytosis-lymphadenopathy plus syndrome (HLAS)	7	7	64.508	8.3333	1.8169e-08	2.898e-05	1.2046e-07		sig
quantitative enrichment analysis	RaMP	Phenylketonuria	1	1	94.928	8.3333	1.8172e-08	2.898e-05	1.2046e-07		sig
quantitative enrichment analysis	RaMP	Hereditary leiomyomatosis and renal cell carcinoma pathway	4	4	59.457	8.3333	1.8688e-08	2.977e-05	1.2345e-07		sig
quantitative enrichment analysis	RaMP	Cerebral organic acidurias, including diseases	6	6	69.48	8.3333	1.8793e-08	2.9918e-05	1.237e-07		sig
quantitative enrichment analysis	RaMP	Glucose metabolism in triple-negative breast cancer cells	3	3	78.391	8.3333	1.9208e-08	3.056e-05	1.2599e-07		sig
quantitative enrichment analysis	RaMP	Aflatoxin activation and detoxification	4	4	79.335	8.3333	2.0203e-08	3.2122e-05	1.3206e-07		sig
quantitative enrichment analysis	RaMP	Iron uptake and transport	2	2	79.669	8.3333	2.0323e-08	3.2293e-05	1.3221e-07		sig
quantitative enrichment analysis	RaMP	Nucleotide catabolism	20	20	68.864	8.3333	2.0367e-08	3.2342e-05	1.3221e-07		sig
quantitative enrichment analysis	RaMP	Glycine metabolism	4	4	63.144	8.3333	2.0654e-08	3.2778e-05	1.3361e-07		sig
quantitative enrichment analysis	RaMP	Conjugation of phenylacetate with glutamine	3	3	83.272	8.3333	2.0778e-08	3.2953e-05	1.3395e-07		sig
quantitative enrichment analysis	RaMP	Galactose Metabolism	4	4	67.392	8.3333	2.1494e-08	3.4068e-05	1.3762e-07		sig
quantitative enrichment analysis	RaMP	Galactosemia	4	4	67.392	8.3333	2.1494e-08	3.4068e-05	1.3762e-07		sig
quantitative enrichment analysis	RaMP	Azathioprine Action Pathway	20	20	71.868	8.3333	2.1796e-08	3.4503e-05	1.3814e-07		sig
quantitative enrichment analysis	RaMP	Mercaptopurine Action Pathway	20	20	71.868	8.3333	2.1796e-08	3.4503e-05	1.3814e-07		sig
quantitative enrichment analysis	RaMP	Thioguanine Action Pathway	20	20	71.868	8.3333	2.1796e-08	3.4503e-05	1.3814e-07		sig
quantitative enrichment analysis	RaMP	Inositol phosphate metabolism	4	3	87.341	8.3333	2.2554e-08	3.5636e-05	1.412e-07		sig
quantitative enrichment analysis	RaMP	Synthesis of IP2, IP, and Ins in the cytosol	4	3	87.341	8.3333	2.2554e-08	3.5636e-05	1.412e-07		sig
quantitative enrichment analysis	RaMP	Asparagine N-linked glycosylation	9	9	82.593	8.3333	2.2656e-08	3.575e-05	1.412e-07		sig
quantitative enrichment analysis	RaMP	Biosynthesis of the N-glycan precursor (dolichol lipid-linked oligosaccharide, LLO) and transfer to a nascent protein	9	9	82.593	8.3333	2.2656e-08	3.575e-05	1.412e-07		sig
quantitative enrichment analysis	RaMP	Synthesis of substrates in N-glycan biosythesis	9	9	82.593	8.3333	2.2656e-08	3.575e-05	1.412e-07		sig
quantitative enrichment analysis	RaMP	Thiamine metabolic pathways	3	3	80.045	8.3333	2.2956e-08	3.6156e-05	1.426e-07		sig
quantitative enrichment analysis	RaMP	Glycosaminoglycan metabolism	7	7	76.666	8.3333	2.4146e-08	3.8005e-05	1.4949e-07		sig
quantitative enrichment analysis	RaMP	Defective SLC6A19 causes Hartnup disorder (HND)	11	11	63.981	8.3333	2.47e-08	3.8853e-05	1.5242e-07		sig
quantitative enrichment analysis	RaMP	Aspirin ADME	6	6	72.826	8.3333	2.4797e-08	3.8981e-05	1.5252e-07		sig
quantitative enrichment analysis	RaMP	Lamivudine Metabolism Pathway	2	2	93.548	8.3333	2.4965e-08	3.922e-05	1.5305e-07		sig
quantitative enrichment analysis	RaMP	mRNA, protein, and metabolite inducation pathway by cyclosporin A	11	11	61.911	8.3333	2.8056e-08	4.4047e-05	1.7144e-07		sig
quantitative enrichment analysis	RaMP	Purine catabolism	12	12	84.246	8.3333	2.8477e-08	4.468e-05	1.7345e-07		sig
quantitative enrichment analysis	RaMP	Plasmalogen Synthesis	2	2	75.951	8.3333	2.9341e-08	4.6007e-05	1.7813e-07		sig
quantitative enrichment analysis	RaMP	Glycogen storage diseases	3	3	86.245	8.3333	2.9453e-08	4.6153e-05	1.7824e-07		sig
quantitative enrichment analysis	RaMP	Sensory perception of sweet, bitter, and umami (glutamate) taste	5	5	83.2	8.3333	3.0895e-08	4.8381e-05	1.8636e-07		sig
quantitative enrichment analysis	RaMP	Surfactant metabolism	4	4	83.849	8.3333	3.2315e-08	5.0572e-05	1.943e-07		sig
quantitative enrichment analysis	RaMP	Glycogen metabolism	5	5	83.314	8.3333	3.2423e-08	5.0709e-05	1.9433e-07		sig
quantitative enrichment analysis	RaMP	Neurotransmitter disorders	3	3	84.561	8.3333	3.4131e-08	5.3346e-05	2.0392e-07		sig
quantitative enrichment analysis	RaMP	Thyroid hormone synthesis	2	2	81.52	8.3333	3.4694e-08	5.4192e-05	2.0662e-07		sig
quantitative enrichment analysis	RaMP	Synthesis of Leukotrienes (LT) and Eoxins (EX)	4	4	66.601	8.3333	3.4836e-08	5.4379e-05	2.0681e-07		sig
quantitative enrichment analysis	RaMP	FOXO-mediated transcription	2	2	83.626	8.3333	3.5077e-08	5.472e-05	2.0693e-07		sig
quantitative enrichment analysis	RaMP	Regulation of FOXO transcriptional activity by acetylation	2	2	83.626	8.3333	3.5077e-08	5.472e-05	2.0693e-07		sig
quantitative enrichment analysis	RaMP	Purine metabolism and related disorders	19	19	69.228	8.3333	3.5327e-08	5.5039e-05	2.0775e-07		sig
quantitative enrichment analysis	RaMP	G alpha (q) signaling events	8	8	54.148	8.3333	3.6923e-08	5.7489e-05	2.1646e-07		sig
quantitative enrichment analysis	RaMP	Modified nucleosides derived from tRNA as urinary cancer markers	6	6	76.702	8.3333	4.0379e-08	6.283e-05	2.3599e-07		sig
quantitative enrichment analysis	RaMP	Metabolism of lipids	31	31	61.089	8.3333	4.2071e-08	6.542e-05	2.4511e-07		sig
quantitative enrichment analysis	RaMP	Synaptic vesicle pathway	3	3	88.713	8.3333	4.5538e-08	7.0766e-05	2.6449e-07		sig
quantitative enrichment analysis	RaMP	GPCR ligand binding	14	14	56.872	8.3333	4.7068e-08	7.3097e-05	2.7253e-07		sig
quantitative enrichment analysis	RaMP	Respiratory electron transport, ATP synthesis by chemiosmotic coupling, and heat production by uncoupling proteins.	5	5	68.048	8.3333	4.9225e-08	7.6397e-05	2.8414e-07		sig
quantitative enrichment analysis	RaMP	Base Excision Repair	6	6	55.72	8.3333	4.9645e-08	7.7e-05	2.8569e-07		sig
quantitative enrichment analysis	RaMP	Metabolic pathways of fibroblasts	9	9	72.627	8.3333	5.1155e-08	7.929e-05	2.9347e-07		sig
quantitative enrichment analysis	RaMP	Organic cation/anion/zwitterion transport	6	6	68.701	8.3333	5.3997e-08	8.3642e-05	3.083e-07		sig
quantitative enrichment analysis	RaMP	Streptomycin Action Pathway	13	13	44.287	8.3333	5.4067e-08	8.3696e-05	3.083e-07		sig
quantitative enrichment analysis	RaMP	Nucleotide salvage	17	17	66.271	8.3333	5.6084e-08	8.6763e-05	3.1883e-07		sig
quantitative enrichment analysis	RaMP	Class A/1 (Rhodopsin-like receptors)	10	10	56.742	8.3333	5.9987e-08	9.274e-05	3.3999e-07		sig
quantitative enrichment analysis	RaMP	Lysine catabolism	5	5	81.14	8.3333	6.0649e-08	9.3703e-05	3.422e-07		sig
quantitative enrichment analysis	RaMP	Aspartate Metabolism	11	11	63.449	8.3333	6.1107e-08	9.4349e-05	3.422e-07		sig
quantitative enrichment analysis	RaMP	Canavan Disease	11	11	63.449	8.3333	6.1107e-08	9.4349e-05	3.422e-07		sig
quantitative enrichment analysis	RaMP	Hypoacetylaspartia	11	11	63.449	8.3333	6.1107e-08	9.4349e-05	3.422e-07		sig
quantitative enrichment analysis	RaMP	Organelle biogenesis and maintenance	7	7	66.271	8.3333	6.6048e-08	0.00010178	3.687e-07		sig
quantitative enrichment analysis	RaMP	Purine salvage	10	10	76.866	8.3333	6.6334e-08	0.00010216	3.687e-07		sig
quantitative enrichment analysis	RaMP	Amino acids regulate mTORC1	4	4	44.157	8.3333	6.6625e-08	0.00010254	3.687e-07		sig
quantitative enrichment analysis	RaMP	Cellular response to starvation	4	4	44.157	8.3333	6.6625e-08	0.00010254	3.687e-07		sig
quantitative enrichment analysis	RaMP	Nucleotide biosynthesis	11	11	79.245	8.3333	6.7278e-08	0.00010341	3.7013e-07		sig
quantitative enrichment analysis	RaMP	Nucleobase biosynthesis	11	11	79.245	8.3333	6.7278e-08	0.00010341	3.7013e-07		sig
quantitative enrichment analysis	RaMP	10q11.21q11.23 copy number variation syndrome	4	4	78.424	8.3333	6.7754e-08	0.000104	3.7166e-07		sig
quantitative enrichment analysis	RaMP	Post NMDA receptor activation events	2	2	89.402	8.3333	7.0044e-08	0.00010745	3.7437e-07		sig
quantitative enrichment analysis	RaMP	Unblocking of NMDA receptors, glutamate binding and activation	2	2	89.402	8.3333	7.0044e-08	0.00010745	3.7437e-07		sig
quantitative enrichment analysis	RaMP	CREB1 phosphorylation through NMDA receptor-mediated activation of RAS signaling	2	2	89.402	8.3333	7.0044e-08	0.00010745	3.7437e-07		sig
quantitative enrichment analysis	RaMP	Ras activation upon Ca2+ influx through NMDA receptor	2	2	89.402	8.3333	7.0044e-08	0.00010745	3.7437e-07		sig
quantitative enrichment analysis	RaMP	Long-term potentiation	2	2	89.402	8.3333	7.0044e-08	0.00010745	3.7437e-07		sig
quantitative enrichment analysis	RaMP	LTC4-CYSLTR mediated IL4 production	2	2	89.402	8.3333	7.0044e-08	0.00010745	3.7437e-07		sig
quantitative enrichment analysis	RaMP	Protein-protein interactions at synapses	2	2	89.402	8.3333	7.0044e-08	0.00010745	3.7437e-07		sig
quantitative enrichment analysis	RaMP	Synaptic adhesion-like molecules	2	2	89.402	8.3333	7.0044e-08	0.00010745	3.7437e-07		sig
quantitative enrichment analysis	RaMP	SALM protein interactions at the synapse	2	2	89.402	8.3333	7.0044e-08	0.00010745	3.7437e-07		sig
quantitative enrichment analysis	RaMP	Phosphate bond hydrolysis by NUDT proteins	4	4	85.425	8.3333	7.0505e-08	0.00010752	3.7576e-07		sig
quantitative enrichment analysis	RaMP	Glycolysis / Gluconeogenesis	4	4	79.871	8.3333	7.375e-08	0.00011239	3.8432e-07		sig
quantitative enrichment analysis	RaMP	Fructose-1,6-diphosphatase deficiency	4	4	79.871	8.3333	7.375e-08	0.00011239	3.8432e-07		sig
quantitative enrichment analysis	RaMP	Glycogen Storage Disease Type 1A (GSD1A) or Von Gierke Disease	4	4	79.871	8.3333	7.375e-08	0.00011239	3.8432e-07		sig
quantitative enrichment analysis	RaMP	Glycogenosis, Type IA. Von gierke disease	4	4	79.871	8.3333	7.375e-08	0.00011239	3.8432e-07		sig
quantitative enrichment analysis	RaMP	Glycogenosis, Type IB	4	4	79.871	8.3333	7.375e-08	0.00011239	3.8432e-07		sig
quantitative enrichment analysis	RaMP	Glycogenosis, Type IC	4	4	79.871	8.3333	7.375e-08	0.00011239	3.8432e-07		sig
quantitative enrichment analysis	RaMP	Phosphoenolpyruvate carboxykinase deficiency 1 (PEPCK1)	4	4	79.871	8.3333	7.375e-08	0.00011239	3.8432e-07		sig
quantitative enrichment analysis	RaMP	Triosephosphate isomerase	4	4	79.871	8.3333	7.375e-08	0.00011239	3.8432e-07		sig
quantitative enrichment analysis	RaMP	Biosynthesis of DHA-derived sulfido conjugates	3	3	76.346	8.3333	7.5634e-08	0.00011466	3.9088e-07		sig
quantitative enrichment analysis	RaMP	Biosynthesis of protectin and resolvin conjugates in tissue regeneration (PCTR and RCTR)	3	3	76.346	8.3333	7.5634e-08	0.00011466	3.9088e-07		sig
quantitative enrichment analysis	RaMP	Biosynthesis of maresin conjugates in tissue regeneration (MCTR)	3	3	76.346	8.3333	7.5634e-08	0.00011466	3.9088e-07		sig
quantitative enrichment analysis	RaMP	Synthesis of glycosylphosphatidylinositol (GPI)	2	2	81.389	8.3333	7.6698e-08	0.00011604	3.9313e-07		sig
quantitative enrichment analysis	RaMP	Post-translational modification: synthesis of GPI-anchored proteins	2	2	81.389	8.3333	7.6698e-08	0.00011604	3.9313e-07		sig
quantitative enrichment analysis	RaMP	Maturation of spike protein	2	2	81.389	8.3333	7.6698e-08	0.00011604	3.9313e-07		sig
quantitative enrichment analysis	RaMP	Gluconeogenesis	5	5	84.68	8.3333	7.7363e-08	0.00011682	3.9546e-07		sig
quantitative enrichment analysis	RaMP	5-Phosphoribose 1-diphosphate biosynthesis	3	3	84.089	8.3333	8.2829e-08	0.00012499	4.1317e-07		sig
quantitative enrichment analysis	RaMP	alpha-linolenic acid (ALA) metabolism	4	4	70.665	8.3333	8.3665e-08	0.00012617	4.1317e-07		sig
quantitative enrichment analysis	RaMP	Iron metabolism disorders	1	1	93.306	8.3333	8.4217e-08	0.00012691	4.1317e-07		sig
quantitative enrichment analysis	RaMP	Paracetamol ADME	7	7	72.352	8.3333	8.7562e-08	0.00013187	4.1317e-07		sig
quantitative enrichment analysis	RaMP	Amikacin Action Pathway	12	12	47.461	8.3333	8.8096e-08	0.00013258	4.1317e-07		sig
quantitative enrichment analysis	RaMP	Arbekacin Action Pathway	12	12	47.461	8.3333	8.8096e-08	0.00013258	4.1317e-07		sig
quantitative enrichment analysis	RaMP	Azithromycin Action Pathway	12	12	47.461	8.3333	8.8096e-08	0.00013258	4.1317e-07		sig
quantitative enrichment analysis	RaMP	Chloramphenicol Action Pathway	12	12	47.461	8.3333	8.8096e-08	0.00013258	4.1317e-07		sig
quantitative enrichment analysis	RaMP	Clarithromycin Action Pathway	12	12	47.461	8.3333	8.8096e-08	0.00013258	4.1317e-07		sig
quantitative enrichment analysis	RaMP	Clindamycin Action Pathway	12	12	47.461	8.3333	8.8096e-08	0.00013258	4.1317e-07		sig
quantitative enrichment analysis	RaMP	Clomocycline Action Pathway	12	12	47.461	8.3333	8.8096e-08	0.00013258	4.1317e-07		sig
quantitative enrichment analysis	RaMP	Demeclocycline Action Pathway	12	12	47.461	8.3333	8.8096e-08	0.00013258	4.1317e-07		sig
quantitative enrichment analysis	RaMP	Doxycycline Action Pathway	12	12	47.461	8.3333	8.8096e-08	0.00013258	4.1317e-07		sig
quantitative enrichment analysis	RaMP	Erythromycin Action Pathway	12	12	47.461	8.3333	8.8096e-08	0.00013258	4.1317e-07		sig
quantitative enrichment analysis	RaMP	Gentamicin Action Pathway	12	12	47.461	8.3333	8.8096e-08	0.00013258	4.1317e-07		sig
quantitative enrichment analysis	RaMP	Josamycin Action Pathway	12	12	47.461	8.3333	8.8096e-08	0.00013258	4.1317e-07		sig
quantitative enrichment analysis	RaMP	Kanamycin Action Pathway	12	12	47.461	8.3333	8.8096e-08	0.00013258	4.1317e-07		sig
quantitative enrichment analysis	RaMP	Lincomycin Action Pathway	12	12	47.461	8.3333	8.8096e-08	0.00013258	4.1317e-07		sig
quantitative enrichment analysis	RaMP	Lymecycline Action Pathway	12	12	47.461	8.3333	8.8096e-08	0.00013258	4.1317e-07		sig
quantitative enrichment analysis	RaMP	Methacycline Action Pathway	12	12	47.461	8.3333	8.8096e-08	0.00013258	4.1317e-07		sig
quantitative enrichment analysis	RaMP	Minocycline Action Pathway	12	12	47.461	8.3333	8.8096e-08	0.00013258	4.1317e-07		sig
quantitative enrichment analysis	RaMP	Neomycin Action Pathway	12	12	47.461	8.3333	8.8096e-08	0.00013258	4.1317e-07		sig
quantitative enrichment analysis	RaMP	Netilmicin Action Pathway	12	12	47.461	8.3333	8.8096e-08	0.00013258	4.1317e-07		sig
quantitative enrichment analysis	RaMP	Oxytetracycline Action Pathway	12	12	47.461	8.3333	8.8096e-08	0.00013258	4.1317e-07		sig
quantitative enrichment analysis	RaMP	Paromomycin Action Pathway	12	12	47.461	8.3333	8.8096e-08	0.00013258	4.1317e-07		sig
quantitative enrichment analysis	RaMP	Rolitetracycline Action Pathway	12	12	47.461	8.3333	8.8096e-08	0.00013258	4.1317e-07		sig
quantitative enrichment analysis	RaMP	Roxithromycin Action Pathway	12	12	47.461	8.3333	8.8096e-08	0.00013258	4.1317e-07		sig
quantitative enrichment analysis	RaMP	Spectinomycin Action Pathway	12	12	47.461	8.3333	8.8096e-08	0.00013258	4.1317e-07		sig
quantitative enrichment analysis	RaMP	Telithromycin Action Pathway	12	12	47.461	8.3333	8.8096e-08	0.00013258	4.1317e-07		sig
quantitative enrichment analysis	RaMP	Tetracycline Action Pathway	12	12	47.461	8.3333	8.8096e-08	0.00013258	4.1317e-07		sig
quantitative enrichment analysis	RaMP	Tigecycline Action Pathway	12	12	47.461	8.3333	8.8096e-08	0.00013258	4.1317e-07		sig
quantitative enrichment analysis	RaMP	Tobramycin Action Pathway	12	12	47.461	8.3333	8.8096e-08	0.00013258	4.1317e-07		sig
quantitative enrichment analysis	RaMP	Troleandomycin Action Pathway	12	12	47.461	8.3333	8.8096e-08	0.00013258	4.1317e-07		sig
quantitative enrichment analysis	RaMP	Tetrahydrobiopterin (BH4) synthesis, recycling, salvage and regulation	2	2	81.417	8.3333	8.9752e-08	0.00013258	4.1989e-07		sig
quantitative enrichment analysis	RaMP	Citric acid cycle (TCA cycle)	5	5	67.654	8.3333	9.7922e-08	0.00014443	4.5697e-07		sig
quantitative enrichment analysis	RaMP	Agmatine biosynthesis	2	2	49.619	8.3333	9.9788e-08	0.00014709	4.6452e-07		sig
quantitative enrichment analysis	RaMP	Aspartate and asparagine metabolism	9	9	64.933	8.3333	1.0515e-07	0.00015489	4.8827e-07		sig
quantitative enrichment analysis	RaMP	NAD metabolism in oncogene-induced senescence and mitochondrial dysfunction-associated senescence	3	3	79.27	8.3333	1.148e-07	0.00016898	5.3175e-07		sig
quantitative enrichment analysis	RaMP	Amino acid metabolism in triple-negative breast cancer cells	5	5	58.777	8.3333	1.1617e-07	0.00017088	5.3677e-07		sig
quantitative enrichment analysis	RaMP	DNA Repair	11	11	55.345	8.3333	1.2066e-07	0.00017737	5.5615e-07		sig
quantitative enrichment analysis	RaMP	Signaling by Nuclear Receptors	7	7	55.925	8.3333	1.2514e-07	0.00018383	5.7541e-07		sig
quantitative enrichment analysis	RaMP	Extracellular matrix organization	2	2	87.212	8.3333	1.2989e-07	0.00019068	5.9579e-07		sig
quantitative enrichment analysis	RaMP	Urea cycle	8	8	68.669	8.3333	1.3042e-07	0.00019133	5.9676e-07		sig
quantitative enrichment analysis	RaMP	Detoxification of Reactive Oxygen Species	5	5	58.809	8.3333	1.3788e-07	0.00020213	6.2934e-07		sig
quantitative enrichment analysis	RaMP	Blood group systems biosynthesis	4	4	84.11	8.3333	1.4335e-07	0.00021	6.4835e-07		sig
quantitative enrichment analysis	RaMP	Lewis blood group biosynthesis	4	4	84.11	8.3333	1.4335e-07	0.00021	6.4835e-07		sig
quantitative enrichment analysis	RaMP	TCA cycle nutrient use and invasiveness of ovarian cancer	2	2	73.145	8.3333	1.4353e-07	0.00021	6.4835e-07		sig
quantitative enrichment analysis	RaMP	Glycolysis in senescence	2	2	73.145	8.3333	1.4353e-07	0.00021	6.4835e-07		sig
quantitative enrichment analysis	RaMP	Glyoxylate metabolism and glycine degradation	8	8	47.912	8.3333	1.4377e-07	0.00021005	6.4835e-07		sig
quantitative enrichment analysis	RaMP	Disorders of fructose metabolism	2	2	89.301	8.3333	1.4422e-07	0.00021056	6.4882e-07		sig
quantitative enrichment analysis	RaMP	Glycogen storage disease type Ib (SLC37A4)	2	2	84.492	8.3333	1.4487e-07	0.00021136	6.4915e-07		sig
quantitative enrichment analysis	RaMP	Drug ADME	16	16	68.374	8.3333	1.4499e-07	0.00021139	6.4915e-07		sig
quantitative enrichment analysis	RaMP	Glycogen synthetase deficiency	4	3	71.372	8.3333	1.4932e-07	0.00021755	6.5448e-07		sig
quantitative enrichment analysis	RaMP	Glycogenosis, Type III. Cori disease, Debrancher glycogenosis	4	3	71.372	8.3333	1.4932e-07	0.00021755	6.5448e-07		sig
quantitative enrichment analysis	RaMP	Glycogenosis, Type IV. Amylopectinosis, Anderson disease	4	3	71.372	8.3333	1.4932e-07	0.00021755	6.5448e-07		sig
quantitative enrichment analysis	RaMP	Glycogenosis, Type VI. Hers disease	4	3	71.372	8.3333	1.4932e-07	0.00021755	6.5448e-07		sig
quantitative enrichment analysis	RaMP	Mucopolysaccharidosis VI. Sly syndrome	4	3	71.372	8.3333	1.4932e-07	0.00021755	6.5448e-07		sig
quantitative enrichment analysis	RaMP	Sucrase-isomaltase deficiency	4	3	71.372	8.3333	1.4932e-07	0.00021755	6.5448e-07		sig
quantitative enrichment analysis	RaMP	Galactosemia II (GALK)	3	3	71.372	8.3333	1.4932e-07	0.00021755	6.5448e-07		sig
quantitative enrichment analysis	RaMP	Galactosemia III	3	3	71.372	8.3333	1.4932e-07	0.00021755	6.5448e-07		sig
quantitative enrichment analysis	RaMP	Nucleotide Sugars Metabolism	3	3	71.372	8.3333	1.4932e-07	0.00021755	6.5448e-07		sig
quantitative enrichment analysis	RaMP	C-type lectin receptors (CLRs)	3	3	82.768	8.3333	1.5208e-07	0.00022022	6.6351e-07		sig
quantitative enrichment analysis	RaMP	C-type lectin receptors	3	3	82.768	8.3333	1.5208e-07	0.00022022	6.6351e-07		sig
quantitative enrichment analysis	RaMP	Generic Transcription Pathway	12	12	62.087	8.3333	1.5464e-07	0.0002236	6.7152e-07		sig
quantitative enrichment analysis	RaMP	RNA Polymerase II Transcription	12	12	62.087	8.3333	1.5464e-07	0.0002236	6.7152e-07		sig
quantitative enrichment analysis	RaMP	Organic anion transporters	3	3	75.037	8.3333	1.5702e-07	0.00022673	6.8029e-07		sig
quantitative enrichment analysis	RaMP	G alpha (i) signalling events	9	9	72.313	8.3333	1.5956e-07	0.00023025	6.8971e-07		sig
quantitative enrichment analysis	RaMP	Lactic Acidemia	4	4	65.63	8.3333	1.6314e-07	0.00023525	7.0035e-07		sig
quantitative enrichment analysis	RaMP	Primary Hyperoxaluria Type I	4	4	65.63	8.3333	1.6314e-07	0.00023525	7.0035e-07		sig
quantitative enrichment analysis	RaMP	Pyruvate Carboxylase Deficiency	4	4	65.63	8.3333	1.6314e-07	0.00023525	7.0035e-07		sig
quantitative enrichment analysis	RaMP	Defective OPLAH causes OPLAHD	1	1	92.44	8.3333	1.65e-07	0.00023743	7.067e-07		sig
quantitative enrichment analysis	RaMP	Glycosphingolipid metabolism	3	3	84.521	8.3333	1.661e-07	0.00023886	7.0982e-07		sig
quantitative enrichment analysis	RaMP	Synthesis of UDP-N-acetyl-glucosamine	4	4	82.324	8.3333	1.7141e-07	0.00024631	7.3082e-07		sig
quantitative enrichment analysis	RaMP	UDP-derived sugars synthesis in fibroblasts	5	5	74.581	8.3333	1.7499e-07	0.00025129	7.4441e-07		sig
quantitative enrichment analysis	RaMP	Purine ribonucleoside monophosphate biosynthesis	10	10	78.919	8.3333	1.7916e-07	0.00025709	7.604e-07		sig
quantitative enrichment analysis	RaMP	Free fatty acids regulate insulin secretion	3	3	60.344	8.3333	1.8006e-07	0.0002582	7.6079e-07		sig
quantitative enrichment analysis	RaMP	Regulation of insulin secretion	3	3	60.344	8.3333	1.8006e-07	0.0002582	7.6079e-07		sig
quantitative enrichment analysis	RaMP	Diseases associated with glycosylation precursor biosynthesis	4	4	83.681	8.3333	1.8126e-07	0.00025957	7.6416e-07		sig
quantitative enrichment analysis	RaMP	Insulin effects increased synthesis of Xylulose-5-Phosphate	1	1	92.266	8.3333	1.872e-07	0.00026788	7.839e-07		sig
quantitative enrichment analysis	RaMP	Formation of xylulose-5-phosphate	1	1	92.266	8.3333	1.872e-07	0.00026788	7.839e-07		sig
quantitative enrichment analysis	RaMP	Pentose phosphate pathway disease	1	1	92.266	8.3333	1.872e-07	0.00026788	7.839e-07		sig
quantitative enrichment analysis	RaMP	Neurodegeneration with brain iron accumulation (NBIA) subtypes pathway	4	4	75.074	8.3333	1.8992e-07	0.00027121	7.9353e-07		sig
quantitative enrichment analysis	RaMP	Tryptophan metabolism	7	7	51.616	8.3333	1.961e-07	0.00027984	8.1753e-07		sig
quantitative enrichment analysis	RaMP	Biogenic amines are oxidatively deaminated to aldehydes by MAOA and MAOB	2	2	83.764	8.3333	2.0551e-07	0.00029306	8.4733e-07		sig
quantitative enrichment analysis	RaMP	Serotonin clearance from the synaptic cleft	2	2	83.764	8.3333	2.0551e-07	0.00029306	8.4733e-07		sig
quantitative enrichment analysis	RaMP	Metabolism of serotonin	2	2	83.764	8.3333	2.0551e-07	0.00029306	8.4733e-07		sig
quantitative enrichment analysis	RaMP	Defective MAOA causes BRUNS	2	2	83.764	8.3333	2.0551e-07	0.00029306	8.4733e-07		sig
quantitative enrichment analysis	RaMP	Citalopram Action Pathway	2	2	83.764	8.3333	2.0551e-07	0.00029306	8.4733e-07		sig
quantitative enrichment analysis	RaMP	S Phase	6	6	82.025	8.3333	2.1359e-07	0.00030351	8.787e-07		sig
quantitative enrichment analysis	RaMP	Infectious disease	17	17	67.127	8.3333	2.1974e-07	0.00031202	8.857e-07		sig
quantitative enrichment analysis	RaMP	Signaling by WNT	6	6	64.435	8.3333	2.2657e-07	0.00032151	8.857e-07		sig
quantitative enrichment analysis	RaMP	Melanin biosynthesis	2	2	84.754	8.3333	2.2945e-07	0.00032536	8.857e-07		sig
quantitative enrichment analysis	RaMP	Amiloride Action Pathway	2	2	84.284	8.3333	2.3014e-07	0.00032611	8.857e-07		sig
quantitative enrichment analysis	RaMP	Bendroflumethiazide Action Pathway	2	2	84.284	8.3333	2.3014e-07	0.00032611	8.857e-07		sig
quantitative enrichment analysis	RaMP	Blue diaper syndrome	2	2	84.284	8.3333	2.3014e-07	0.00032611	8.857e-07		sig
quantitative enrichment analysis	RaMP	Bumetanide Action Pathway	2	2	84.284	8.3333	2.3014e-07	0.00032611	8.857e-07		sig
quantitative enrichment analysis	RaMP	Chlorothiazide Action Pathway	2	2	84.284	8.3333	2.3014e-07	0.00032611	8.857e-07		sig
quantitative enrichment analysis	RaMP	Chlorthalidone Action Pathway	2	2	84.284	8.3333	2.3014e-07	0.00032611	8.857e-07		sig
quantitative enrichment analysis	RaMP	Cyclothiazide Action Pathway	2	2	84.284	8.3333	2.3014e-07	0.00032611	8.857e-07		sig
quantitative enrichment analysis	RaMP	Cystinuria	2	2	84.284	8.3333	2.3014e-07	0.00032611	8.857e-07		sig
quantitative enrichment analysis	RaMP	Eplerenone Action Pathway	2	2	84.284	8.3333	2.3014e-07	0.00032611	8.857e-07		sig
quantitative enrichment analysis	RaMP	Ethacrynic Acid Action Pathway	2	2	84.284	8.3333	2.3014e-07	0.00032611	8.857e-07		sig
quantitative enrichment analysis	RaMP	Furosemide Action Pathway	2	2	84.284	8.3333	2.3014e-07	0.00032611	8.857e-07		sig
quantitative enrichment analysis	RaMP	Glucose Transporter Defect (SGLT2)	2	2	84.284	8.3333	2.3014e-07	0.00032611	8.857e-07		sig
quantitative enrichment analysis	RaMP	Hartnup Disorder	2	2	84.284	8.3333	2.3014e-07	0.00032611	8.857e-07		sig
quantitative enrichment analysis	RaMP	Hydrochlorothiazide Action Pathway	2	2	84.284	8.3333	2.3014e-07	0.00032611	8.857e-07		sig
quantitative enrichment analysis	RaMP	Hydroflumethiazide Action Pathway	2	2	84.284	8.3333	2.3014e-07	0.00032611	8.857e-07		sig
quantitative enrichment analysis	RaMP	Iminoglycinuria	2	2	84.284	8.3333	2.3014e-07	0.00032611	8.857e-07		sig
quantitative enrichment analysis	RaMP	Indapamide Action Pathway	2	2	84.284	8.3333	2.3014e-07	0.00032611	8.857e-07		sig
quantitative enrichment analysis	RaMP	Kidney Function	2	2	84.284	8.3333	2.3014e-07	0.00032611	8.857e-07		sig
quantitative enrichment analysis	RaMP	Lysinuric Protein Intolerance	2	2	84.284	8.3333	2.3014e-07	0.00032611	8.857e-07		sig
quantitative enrichment analysis	RaMP	Lysinuric protein intolerance (LPI)	2	2	84.284	8.3333	2.3014e-07	0.00032611	8.857e-07		sig
quantitative enrichment analysis	RaMP	Methyclothiazide Action Pathway	2	2	84.284	8.3333	2.3014e-07	0.00032611	8.857e-07		sig
quantitative enrichment analysis	RaMP	Metolazone Action Pathway	2	2	84.284	8.3333	2.3014e-07	0.00032611	8.857e-07		sig
quantitative enrichment analysis	RaMP	Polythiazide Action Pathway	2	2	84.284	8.3333	2.3014e-07	0.00032611	8.857e-07		sig
quantitative enrichment analysis	RaMP	Quinethazone Action Pathway	2	2	84.284	8.3333	2.3014e-07	0.00032611	8.857e-07		sig
quantitative enrichment analysis	RaMP	Spironolactone Action Pathway	2	2	84.284	8.3333	2.3014e-07	0.00032611	8.857e-07		sig
quantitative enrichment analysis	RaMP	Torsemide Action Pathway	2	2	84.284	8.3333	2.3014e-07	0.00032611	8.857e-07		sig
quantitative enrichment analysis	RaMP	Triamterene Action Pathway	2	2	84.284	8.3333	2.3014e-07	0.00032611	8.857e-07		sig
quantitative enrichment analysis	RaMP	Trichlormethiazide Action Pathway	2	2	84.284	8.3333	2.3014e-07	0.00032611	8.857e-07		sig
quantitative enrichment analysis	RaMP	Tryptophan catabolism leading to NAD+ production	4	4	61.471	8.3333	2.3039e-07	0.00032611	8.857e-07		sig
quantitative enrichment analysis	RaMP	TP53 Regulates Metabolic Genes	8	8	66.457	8.3333	2.3327e-07	0.00032611	8.9492e-07		sig
quantitative enrichment analysis	RaMP	Latent infection - Other responses of Mtb to phagocytosis	3	3	67.485	8.3333	2.3565e-07	0.00032685	9.0037e-07		sig
quantitative enrichment analysis	RaMP	Latent infection - Other responses of Mycobacterium tuberculosis to phagocytosis	3	3	67.485	8.3333	2.3565e-07	0.00032685	9.0037e-07		sig
quantitative enrichment analysis	RaMP	Argininemia	8	8	58.869	8.3333	2.4567e-07	0.00034025	9.2917e-07		sig
quantitative enrichment analysis	RaMP	Argininosuccinic Aciduria	8	8	58.869	8.3333	2.4567e-07	0.00034025	9.2917e-07		sig
quantitative enrichment analysis	RaMP	Carbamoyl Phosphate Synthetase Deficiency	8	8	58.869	8.3333	2.4567e-07	0.00034025	9.2917e-07		sig
quantitative enrichment analysis	RaMP	Citrullinemia Type I	8	8	58.869	8.3333	2.4567e-07	0.00034025	9.2917e-07		sig
quantitative enrichment analysis	RaMP	Ornithine Transcarbamylase Deficiency (OTC Deficiency)	8	8	58.869	8.3333	2.4567e-07	0.00034025	9.2917e-07		sig
quantitative enrichment analysis	RaMP	Creatine metabolism	6	6	42.977	8.3333	2.4839e-07	0.00034278	9.376e-07		sig
quantitative enrichment analysis	RaMP	Disorders in ketone body synthesis	2	2	86.91	8.3333	2.5182e-07	0.00034726	9.4862e-07		sig
quantitative enrichment analysis	RaMP	beta-Alanine metabolism	6	6	58.119	8.3333	2.5537e-07	0.0003519	9.5432e-07		sig
quantitative enrichment analysis	RaMP	Carnosinuria, carnosinemia	6	6	58.119	8.3333	2.5537e-07	0.0003519	9.5432e-07		sig
quantitative enrichment analysis	RaMP	GABA-Transaminase Deficiency	6	6	58.119	8.3333	2.5537e-07	0.0003519	9.5432e-07		sig
quantitative enrichment analysis	RaMP	Ureidopropionase Deficiency	6	6	58.119	8.3333	2.5537e-07	0.0003519	9.5432e-07		sig
quantitative enrichment analysis	RaMP	NAD biosynthesis II (from tryptophan)	5	5	61.832	8.3333	2.92e-07	0.00040121	1.0889e-06		sig
quantitative enrichment analysis	RaMP	Transcriptional Regulation by TP53	11	11	60.554	8.3333	2.9254e-07	0.00040165	1.0889e-06		sig
quantitative enrichment analysis	RaMP	Metabolism of folate and pterines	3	3	87.825	8.3333	3.0124e-07	0.0004133	1.1002e-06		sig
quantitative enrichment analysis	RaMP	Axon guidance	3	3	87.825	8.3333	3.0124e-07	0.0004133	1.1002e-06		sig
quantitative enrichment analysis	RaMP	Nervous system development	3	3	87.825	8.3333	3.0124e-07	0.0004133	1.1002e-06		sig
quantitative enrichment analysis	RaMP	Activation of NMDA receptors and postsynaptic events	3	3	87.825	8.3333	3.0124e-07	0.0004133	1.1002e-06		sig
quantitative enrichment analysis	RaMP	Negative regulation of NMDA receptor-mediated neuronal transmission	3	3	87.825	8.3333	3.0124e-07	0.0004133	1.1002e-06		sig
quantitative enrichment analysis	RaMP	EPH-Ephrin signaling	3	3	87.825	8.3333	3.0124e-07	0.0004133	1.1002e-06		sig
quantitative enrichment analysis	RaMP	EPHB-mediated forward signaling	3	3	87.825	8.3333	3.0124e-07	0.0004133	1.1002e-06		sig
quantitative enrichment analysis	RaMP	Serine metabolism	3	3	87.825	8.3333	3.0124e-07	0.0004133	1.1002e-06		sig
quantitative enrichment analysis	RaMP	Beta-oxidation of very long chain fatty acids	2	2	78.104	8.3333	3.0769e-07	0.00041968	1.1002e-06		sig
quantitative enrichment analysis	RaMP	Beta oxidation of decanoyl-CoA to octanoyl-CoA-CoA	2	2	78.104	8.3333	3.0769e-07	0.00041968	1.1002e-06		sig
quantitative enrichment analysis	RaMP	Plasmalogen biosynthesis	2	2	78.104	8.3333	3.0769e-07	0.00041968	1.1002e-06		sig
quantitative enrichment analysis	RaMP	Wax and plasmalogen biosynthesis	2	2	78.104	8.3333	3.0769e-07	0.00041968	1.1002e-06		sig
quantitative enrichment analysis	RaMP	KEAP1-NFE2L2 pathway	2	2	78.104	8.3333	3.0769e-07	0.00041968	1.1002e-06		sig
quantitative enrichment analysis	RaMP	Nuclear events mediated by NFE2L2	2	2	78.104	8.3333	3.0769e-07	0.00041968	1.1002e-06		sig
quantitative enrichment analysis	RaMP	mitochondrial fatty acid beta-oxidation of unsaturated fatty acids	2	2	78.104	8.3333	3.0769e-07	0.00041968	1.1002e-06		sig
quantitative enrichment analysis	RaMP	Beta oxidation of octanoyl-CoA to hexanoyl-CoA	2	2	78.104	8.3333	3.0769e-07	0.00041968	1.1002e-06		sig
quantitative enrichment analysis	RaMP	Beta oxidation of myristoyl-CoA to lauroyl-CoA	2	2	78.104	8.3333	3.0769e-07	0.00041968	1.1002e-06		sig
quantitative enrichment analysis	RaMP	Beta oxidation of palmitoyl-CoA to myristoyl-CoA	2	2	78.104	8.3333	3.0769e-07	0.00041968	1.1002e-06		sig
quantitative enrichment analysis	RaMP	Beta oxidation of lauroyl-CoA to decanoyl-CoA-CoA	2	2	78.104	8.3333	3.0769e-07	0.00041968	1.1002e-06		sig
quantitative enrichment analysis	RaMP	Beta oxidation of hexanoyl-CoA to butanoyl-CoA	2	2	78.104	8.3333	3.0769e-07	0.00041968	1.1002e-06		sig
quantitative enrichment analysis	RaMP	Regulation of pyruvate dehydrogenase (PDH) complex	3	3	67.605	8.3333	3.0789e-07	0.00041968	1.1002e-06		sig
quantitative enrichment analysis	RaMP	Gene expression (Transcription)	13	13	57.358	8.3333	3.1096e-07	0.00042011	1.1091e-06		sig
quantitative enrichment analysis	RaMP	Galactose catabolism	2	2	87.032	8.3333	3.2842e-07	0.00044337	1.1691e-06		sig
quantitative enrichment analysis	RaMP	Urea cycle and related diseases	6	6	64.539	8.3333	3.5147e-07	0.00047414	1.2391e-06		sig
quantitative enrichment analysis	RaMP	Fabry disease	4	4	78.176	8.3333	3.5204e-07	0.00047455	1.2391e-06		sig
quantitative enrichment analysis	RaMP	Gaucher Disease	4	4	78.176	8.3333	3.5204e-07	0.00047455	1.2391e-06		sig
quantitative enrichment analysis	RaMP	Globoid Cell Leukodystrophy	4	4	78.176	8.3333	3.5204e-07	0.00047455	1.2391e-06		sig
quantitative enrichment analysis	RaMP	Krabbe disease	4	4	78.176	8.3333	3.5204e-07	0.00047455	1.2391e-06		sig
quantitative enrichment analysis	RaMP	Metachromatic Leukodystrophy (MLD)	4	4	78.176	8.3333	3.5204e-07	0.00047455	1.2391e-06		sig
quantitative enrichment analysis	RaMP	Phospholipid Biosynthesis	5	5	73.705	8.3333	3.79e-07	0.000509	1.3315e-06		sig
quantitative enrichment analysis	RaMP	Tyrosine catabolism	4	4	62.106	8.3333	3.8291e-07	0.00051386	1.3427e-06		sig
quantitative enrichment analysis	RaMP	Phenylalanine and Tyrosine Metabolism	7	7	74.648	8.3333	3.9035e-07	0.00052346	1.3662e-06		sig
quantitative enrichment analysis	RaMP	Glycogen breakdown (glycogenolysis)	3	3	81.438	8.3333	4.0036e-07	0.00053648	1.3986e-06		sig
quantitative enrichment analysis	RaMP	Cell Cycle	9	9	68.582	8.3333	4.483e-07	0.00060027	1.5595e-06		sig
quantitative enrichment analysis	RaMP	Cell Cycle, Mitotic	9	9	68.582	8.3333	4.483e-07	0.00060027	1.5595e-06		sig
quantitative enrichment analysis	RaMP	Starch and sucrose metabolism	7	6	72.845	8.3333	4.4889e-07	0.00060027	1.5595e-06		sig
quantitative enrichment analysis	RaMP	Translation of Structural Proteins	4	4	78.63	8.3333	4.5023e-07	0.00060151	1.5613e-06		sig
quantitative enrichment analysis	RaMP	TCA cycle and deficiency of pyruvate dehydrogenase complex (PDHc)	2	2	48.694	8.3333	4.52e-07	0.00060342	1.5645e-06		sig
quantitative enrichment analysis	RaMP	M Phase	5	5	59.612	8.3333	4.7203e-07	0.00062968	1.6029e-06		sig
quantitative enrichment analysis	RaMP	DNA Double-Strand Break Repair	5	5	59.612	8.3333	4.7203e-07	0.00062968	1.6029e-06		sig
quantitative enrichment analysis	RaMP	Arginine: Glycine Amidinotransferase Deficiency (AGAT Deficiency)	13	13	54.255	8.3333	4.742e-07	0.00063163	1.6029e-06		sig
quantitative enrichment analysis	RaMP	Creatine deficiency, guanidinoacetate methyltransferase deficiency	13	13	54.255	8.3333	4.742e-07	0.00063163	1.6029e-06		sig
quantitative enrichment analysis	RaMP	Guanidinoacetate Methyltransferase Deficiency (GAMT Deficiency)	13	13	54.255	8.3333	4.742e-07	0.00063163	1.6029e-06		sig
quantitative enrichment analysis	RaMP	Hyperornithinemia with gyrate atrophy (HOGA)	13	13	54.255	8.3333	4.742e-07	0.00063163	1.6029e-06		sig
quantitative enrichment analysis	RaMP	Hyperornithinemia-hyperammonemia-homocitrullinuria [HHH-syndrome]	13	13	54.255	8.3333	4.742e-07	0.00063163	1.6029e-06		sig
quantitative enrichment analysis	RaMP	Hyperprolinemia Type I	13	13	54.255	8.3333	4.742e-07	0.00063163	1.6029e-06		sig
quantitative enrichment analysis	RaMP	Hyperprolinemia Type II	13	13	54.255	8.3333	4.742e-07	0.00063163	1.6029e-06		sig
quantitative enrichment analysis	RaMP	L-arginine:glycine amidinotransferase deficiency	13	13	54.255	8.3333	4.742e-07	0.00063163	1.6029e-06		sig
quantitative enrichment analysis	RaMP	Ornithine Aminotransferase Deficiency (OAT Deficiency)	13	13	54.255	8.3333	4.742e-07	0.00063163	1.6029e-06		sig
quantitative enrichment analysis	RaMP	Prolidase Deficiency (PD)	13	13	54.255	8.3333	4.742e-07	0.00063163	1.6029e-06		sig
quantitative enrichment analysis	RaMP	Prolinemia Type II	13	13	54.255	8.3333	4.742e-07	0.00063163	1.6029e-06		sig
quantitative enrichment analysis	RaMP	Recycling of bile acids and salts	5	5	77.509	8.3333	4.9022e-07	0.00064759	1.6333e-06		sig
quantitative enrichment analysis	RaMP	Fatty acid Metabolism	3	3	80.884	8.3333	4.9451e-07	0.00065275	1.6333e-06		sig
quantitative enrichment analysis	RaMP	Carnitine palmitoyl transferase deficiency (I)	3	3	80.884	8.3333	4.9451e-07	0.00065275	1.6333e-06		sig
quantitative enrichment analysis	RaMP	Carnitine palmitoyl transferase deficiency (II)	3	3	80.884	8.3333	4.9451e-07	0.00065275	1.6333e-06		sig
quantitative enrichment analysis	RaMP	Ethylmalonic Encephalopathy	3	3	80.884	8.3333	4.9451e-07	0.00065275	1.6333e-06		sig
quantitative enrichment analysis	RaMP	Glutaric Aciduria Type I	3	3	80.884	8.3333	4.9451e-07	0.00065275	1.6333e-06		sig
quantitative enrichment analysis	RaMP	Long chain acyl-CoA dehydrogenase deficiency (LCAD)	3	3	80.884	8.3333	4.9451e-07	0.00065275	1.6333e-06		sig
quantitative enrichment analysis	RaMP	Medium chain acyl-coa dehydrogenase deficiency (MCAD)	3	3	80.884	8.3333	4.9451e-07	0.00065275	1.6333e-06		sig
quantitative enrichment analysis	RaMP	Mitochondrial Beta-Oxidation of Long Chain Saturated Fatty Acids	3	3	80.884	8.3333	4.9451e-07	0.00065275	1.6333e-06		sig
quantitative enrichment analysis	RaMP	Mitochondrial Beta-Oxidation of Short Chain Saturated Fatty Acids	3	3	80.884	8.3333	4.9451e-07	0.00065275	1.6333e-06		sig
quantitative enrichment analysis	RaMP	Short Chain Acyl CoA Dehydrogenase Deficiency (SCAD Deficiency)	3	3	80.884	8.3333	4.9451e-07	0.00065275	1.6333e-06		sig
quantitative enrichment analysis	RaMP	Trifunctional protein deficiency	3	3	80.884	8.3333	4.9451e-07	0.00065275	1.6333e-06		sig
quantitative enrichment analysis	RaMP	Very-long-chain acyl coa dehydrogenase deficiency (VLCAD)	3	3	80.884	8.3333	4.9451e-07	0.00065275	1.6333e-06		sig
quantitative enrichment analysis	RaMP	Tyrosinemia Type 2 (or Richner-Hanhart syndrome)	6	6	72.726	8.3333	5.0136e-07	0.00065577	1.6501e-06		sig
quantitative enrichment analysis	RaMP	Tyrosinemia Type 3 (TYRO3)	6	6	72.726	8.3333	5.0136e-07	0.00065577	1.6501e-06		sig
quantitative enrichment analysis	RaMP	Nucleotide salvage defects	4	4	59.679	8.3333	5.1852e-07	0.00067719	1.7036e-06		sig
quantitative enrichment analysis	RaMP	Pyrimidine metabolism	8	8	54.905	8.3333	5.2672e-07	0.00068736	1.7155e-06		sig
quantitative enrichment analysis	RaMP	Beta Ureidopropionase Deficiency	8	8	54.905	8.3333	5.2672e-07	0.00068736	1.7155e-06		sig
quantitative enrichment analysis	RaMP	Dihydropyrimidinase Deficiency	8	8	54.905	8.3333	5.2672e-07	0.00068736	1.7155e-06		sig
quantitative enrichment analysis	RaMP	MNGIE (Mitochondrial Neurogastrointestinal Encephalopathy)	8	8	54.905	8.3333	5.2672e-07	0.00068736	1.7155e-06		sig
quantitative enrichment analysis	RaMP	UMP Synthase Deficiency (Orotic Aciduria)	8	8	54.905	8.3333	5.2672e-07	0.00068736	1.7155e-06		sig
quantitative enrichment analysis	RaMP	Glutamate and glutamine metabolism	7	7	58.641	8.3333	5.4454e-07	0.0007079	1.7705e-06		sig
quantitative enrichment analysis	RaMP	Interconversion of nucleotide di- and triphosphates	10	10	69.119	8.3333	5.478e-07	0.0007116	1.778e-06		sig
quantitative enrichment analysis	RaMP	Synthesis of Ketone Bodies	2	2	81.815	8.3333	5.5281e-07	0.00071755	1.7802e-06		sig
quantitative enrichment analysis	RaMP	Ethanol oxidation	2	2	81.815	8.3333	5.5281e-07	0.00071755	1.7802e-06		sig
quantitative enrichment analysis	RaMP	Alpha-oxidation of phytanate	2	2	81.815	8.3333	5.5281e-07	0.00071755	1.7802e-06		sig
quantitative enrichment analysis	RaMP	Intracellular metabolism of fatty acids regulates insulin secretion	2	2	81.815	8.3333	5.5281e-07	0.00071755	1.7802e-06		sig
quantitative enrichment analysis	RaMP	Monoamine transport	2	2	79.275	8.3333	5.5418e-07	0.00071755	1.7802e-06		sig
quantitative enrichment analysis	RaMP	Serotonin transporter activity	2	2	79.275	8.3333	5.5418e-07	0.00071755	1.7802e-06		sig
quantitative enrichment analysis	RaMP	Pyrimidine salvage	8	8	55.327	8.3333	5.6694e-07	0.00073249	1.8181e-06		sig
quantitative enrichment analysis	RaMP	Amino Sugar Metabolism	7	7	76.556	8.3333	6.1636e-07	0.00079572	1.9732e-06		sig
quantitative enrichment analysis	RaMP	PI3K/AKT/mTOR - vitamin D3 signaling	2	2	77.198	8.3333	6.208e-07	0.00080083	1.9793e-06		sig
quantitative enrichment analysis	RaMP	RAF/MAP kinase cascade	6	6	66.319	8.3333	6.2248e-07	0.00080238	1.9793e-06		sig
quantitative enrichment analysis	RaMP	MAPK family signaling cascades	6	6	66.319	8.3333	6.2248e-07	0.00080238	1.9793e-06		sig
quantitative enrichment analysis	RaMP	MAPK1/MAPK3 signaling	6	6	66.319	8.3333	6.2248e-07	0.00080238	1.9793e-06		sig
quantitative enrichment analysis	RaMP	Glucose homeostasis	11	11	48.683	8.3333	6.261e-07	0.00080517	1.9874e-06		sig
quantitative enrichment analysis	RaMP	Coenzyme A biosynthesis	5	5	75.125	8.3333	6.6274e-07	0.00085162	2.0966e-06		sig
quantitative enrichment analysis	RaMP	Vitamin B5 (pantothenate) metabolism	5	5	75.125	8.3333	6.6274e-07	0.00085162	2.0966e-06		sig
quantitative enrichment analysis	RaMP	Glycine degradation	2	2	83.189	8.3333	6.6422e-07	0.00085219	2.0978e-06		sig
quantitative enrichment analysis	RaMP	Metabolism of RNA	14	14	58.07	8.3333	6.6933e-07	0.00085808	2.1104e-06		sig
quantitative enrichment analysis	RaMP	Transmission across Chemical Synapses	12	12	62.904	8.3333	6.8542e-07	0.00087803	2.1539e-06		sig
quantitative enrichment analysis	RaMP	Neuronal System	12	12	62.904	8.3333	6.8542e-07	0.00087803	2.1539e-06		sig
quantitative enrichment analysis	RaMP	Propanoate metabolism	4	4	77.819	8.3333	7.1155e-07	0.00091007	2.2211e-06		sig
quantitative enrichment analysis	RaMP	Malonic Aciduria	4	4	77.819	8.3333	7.1155e-07	0.00091007	2.2211e-06		sig
quantitative enrichment analysis	RaMP	Malonyl-coa decarboxylase deficiency	4	4	77.819	8.3333	7.1155e-07	0.00091007	2.2211e-06		sig
quantitative enrichment analysis	RaMP	Methylmalonic Aciduria Due to Cobalamin-Related Disorders	4	4	77.819	8.3333	7.1155e-07	0.00091007	2.2211e-06		sig
quantitative enrichment analysis	RaMP	Transport to the Golgi and subsequent modification	3	3	82.967	8.3333	7.1688e-07	0.00091403	2.234e-06		sig
quantitative enrichment analysis	RaMP	Mitochondrial Fatty Acid Beta-Oxidation	4	4	79.053	8.3333	7.4435e-07	0.0009483	2.3129e-06		sig
quantitative enrichment analysis	RaMP	TCF dependent signaling in response to WNT	4	4	53.346	8.3333	7.4467e-07	0.0009483	2.3129e-06		sig
quantitative enrichment analysis	RaMP	Interconversion of polyamines	4	4	65.204	8.3333	7.4705e-07	0.00095024	2.3165e-06		sig
quantitative enrichment analysis	RaMP	Fanconi-bickel syndrome	3	3	86.46	8.3333	7.996e-07	0.0010163	2.4672e-06		sig
quantitative enrichment analysis	RaMP	Glycogenosis, Type VII. Tarui disease	3	3	86.46	8.3333	7.996e-07	0.0010163	2.4672e-06		sig
quantitative enrichment analysis	RaMP	N-glycan biosynthesis	3	3	86.46	8.3333	7.996e-07	0.0010163	2.4672e-06		sig
quantitative enrichment analysis	RaMP	Pyrimidine catabolism	10	10	51.891	8.3333	8.3635e-07	0.0010605	2.5763e-06		sig
quantitative enrichment analysis	RaMP	mitochondrial fatty acid beta-oxidation of saturated fatty acids	3	3	77.179	8.3333	8.8796e-07	0.001125	2.678e-06		sig
quantitative enrichment analysis	RaMP	Collagen formation	1	1	89.751	8.3333	8.9078e-07	0.0011277	2.678e-06		sig
quantitative enrichment analysis	RaMP	Collagen biosynthesis and modifying enzymes	1	1	89.751	8.3333	8.9078e-07	0.0011277	2.678e-06		sig
quantitative enrichment analysis	RaMP	Pre-NOTCH Processing in the Endoplasmic Reticulum	1	1	89.751	8.3333	8.9078e-07	0.0011277	2.678e-06		sig
quantitative enrichment analysis	RaMP	O-glycosylation of TSR domain-containing proteins	1	1	89.751	8.3333	8.9078e-07	0.0011277	2.678e-06		sig
quantitative enrichment analysis	RaMP	Glycogen storage disease type XV (GYG1)	1	1	89.751	8.3333	8.9078e-07	0.0011277	2.678e-06		sig
quantitative enrichment analysis	RaMP	Glycogen storage disease type 0 (muscle GYS1)	1	1	89.751	8.3333	8.9078e-07	0.0011277	2.678e-06		sig
quantitative enrichment analysis	RaMP	Glycogen storage disease type 0 (liver GYS2)	1	1	89.751	8.3333	8.9078e-07	0.0011277	2.678e-06		sig
quantitative enrichment analysis	RaMP	Defective GALT can cause GALCT	1	1	89.751	8.3333	8.9078e-07	0.0011277	2.678e-06		sig
quantitative enrichment analysis	RaMP	Lactose synthesis	1	1	89.751	8.3333	8.9078e-07	0.0011277	2.678e-06		sig
quantitative enrichment analysis	RaMP	P2Y receptors	1	1	89.751	8.3333	8.9078e-07	0.0011277	2.678e-06		sig
quantitative enrichment analysis	RaMP	Defective GALE causes EDG	1	1	89.751	8.3333	8.9078e-07	0.0011277	2.678e-06		sig
quantitative enrichment analysis	RaMP	Defective B4GALT1 causes CDG-2d	1	1	89.751	8.3333	8.9078e-07	0.0011277	2.678e-06		sig
quantitative enrichment analysis	RaMP	Glycogen synthesis and degradation	1	1	89.751	8.3333	8.9078e-07	0.0011277	2.678e-06		sig
quantitative enrichment analysis	RaMP	1p36 copy number variation syndrome	1	1	89.751	8.3333	8.9078e-07	0.0011277	2.678e-06		sig
quantitative enrichment analysis	RaMP	SARS-CoV-2 Infection	7	7	53.476	8.3333	9.1265e-07	0.0011426	2.7394e-06		sig
quantitative enrichment analysis	RaMP	Neurotransmitter release cycle	9	9	67.805	8.3333	9.4381e-07	0.0011807	2.8284e-06		sig
quantitative enrichment analysis	RaMP	Selenoamino acid metabolism	11	11	52.498	8.3333	9.5806e-07	0.0011976	2.8665e-06		sig
quantitative enrichment analysis	RaMP	Keratan sulfate/keratin metabolism	4	4	79.882	8.3333	9.7352e-07	0.0012159	2.9035e-06		sig
quantitative enrichment analysis	RaMP	Keratan sulfate biosynthesis	4	4	79.882	8.3333	9.7352e-07	0.0012159	2.9035e-06		sig
quantitative enrichment analysis	RaMP	Fas ligand pathway and stress induction of heat shock proteins	2	2	67.454	8.3333	9.7983e-07	0.0012218	2.9177e-06		sig
quantitative enrichment analysis	RaMP	Plasma lipoprotein assembly, remodeling, and clearance	3	3	58.244	8.3333	9.9831e-07	0.0012439	2.9494e-06		sig
quantitative enrichment analysis	RaMP	Hedgehog ligand biogenesis	3	3	58.244	8.3333	9.9831e-07	0.0012439	2.9494e-06		sig
quantitative enrichment analysis	RaMP	Signaling by Hedgehog	3	3	58.244	8.3333	9.9831e-07	0.0012439	2.9494e-06		sig
quantitative enrichment analysis	RaMP	HDL assembly	3	3	58.244	8.3333	9.9831e-07	0.0012439	2.9494e-06		sig
quantitative enrichment analysis	RaMP	Plasma lipoprotein assembly	3	3	58.244	8.3333	9.9831e-07	0.0012439	2.9494e-06		sig
quantitative enrichment analysis	RaMP	Synthesis of ceramides and 1-deoxyceramides	2	2	53.074	8.3333	1.0598e-06	0.0013153	3.1262e-06		sig
quantitative enrichment analysis	RaMP	Beta-catenin independent WNT signaling	2	2	86.611	8.3333	1.0702e-06	0.0013271	3.147e-06		sig
quantitative enrichment analysis	RaMP	Ca2+ pathway	2	2	86.611	8.3333	1.0702e-06	0.0013271	3.147e-06		sig
quantitative enrichment analysis	RaMP	Late SARS-CoV-2 Infection Events	5	5	57.236	8.3333	1.1013e-06	0.0013634	3.2333e-06		sig
quantitative enrichment analysis	RaMP	Ceramide signalling	1	1	89.335	8.3333	1.1112e-06	0.0013745	3.2369e-06		sig
quantitative enrichment analysis	RaMP	p75 NTR receptor-mediated signalling	1	1	89.335	8.3333	1.1112e-06	0.0013745	3.2369e-06		sig
quantitative enrichment analysis	RaMP	Death Receptor Signaling	1	1	89.335	8.3333	1.1112e-06	0.0013745	3.2369e-06		sig
quantitative enrichment analysis	RaMP	Signaling by CSF1 (M-CSF) in myeloid cells	1	1	89.335	8.3333	1.1112e-06	0.0013745	3.2369e-06		sig
quantitative enrichment analysis	RaMP	p75 NTR receptor-mediated signaling	1	1	89.335	8.3333	1.1112e-06	0.0013745	3.2369e-06		sig
quantitative enrichment analysis	RaMP	Lysine degradation	3	3	77.575	8.3333	1.1472e-06	0.0014133	3.3109e-06		sig
quantitative enrichment analysis	RaMP	2-aminoadipic 2-oxoadipic aciduria	3	3	77.575	8.3333	1.1472e-06	0.0014133	3.3109e-06		sig
quantitative enrichment analysis	RaMP	Hyperlysinemia I, Familial	3	3	77.575	8.3333	1.1472e-06	0.0014133	3.3109e-06		sig
quantitative enrichment analysis	RaMP	Hyperlysinemia II or Saccharopinuria	3	3	77.575	8.3333	1.1472e-06	0.0014133	3.3109e-06		sig
quantitative enrichment analysis	RaMP	Pyridoxine dependency with seizures	3	3	77.575	8.3333	1.1472e-06	0.0014133	3.3109e-06		sig
quantitative enrichment analysis	RaMP	Saccharopinuria/Hyperlysinemia II	3	3	77.575	8.3333	1.1472e-06	0.0014133	3.3109e-06		sig
quantitative enrichment analysis	RaMP	Synthesis of dolichyl-phosphate-glucose	2	2	86.129	8.3333	1.1525e-06	0.0014133	3.3111e-06		sig
quantitative enrichment analysis	RaMP	Congenital disorder of glycosylation CDG-IId	2	2	86.129	8.3333	1.1525e-06	0.0014133	3.3111e-06		sig
quantitative enrichment analysis	RaMP	GLUT-1 deficiency syndrome	2	2	86.129	8.3333	1.1525e-06	0.0014133	3.3111e-06		sig
quantitative enrichment analysis	RaMP	Defective SLC35A2 causes congenital disorder of glycosylation 2M (CDG2M)	3	3	82.245	8.3333	1.1608e-06	0.0014197	3.3298e-06		sig
quantitative enrichment analysis	RaMP	Glycerophospholipid biosynthetic pathway	11	11	60.172	8.3333	1.1927e-06	0.0014575	3.4161e-06		sig
quantitative enrichment analysis	RaMP	Diseases of glycosylation	5	5	72.96	8.3333	1.1971e-06	0.0014616	3.4233e-06		sig
quantitative enrichment analysis	RaMP	Phosphate bond hydrolysis by NTPDase proteins	6	6	82.214	8.3333	1.2487e-06	0.0015234	3.5615e-06		sig
quantitative enrichment analysis	RaMP	Phase II - Conjugation of compounds	20	20	58.801	8.3333	1.2492e-06	0.0015234	3.5615e-06		sig
quantitative enrichment analysis	RaMP	Viral Infection Pathways	8	8	56.101	8.3333	1.2541e-06	0.0015276	3.5648e-06		sig
quantitative enrichment analysis	RaMP	SARS-CoV Infections	8	8	56.101	8.3333	1.2541e-06	0.0015276	3.5648e-06		sig
quantitative enrichment analysis	RaMP	Vesicle-mediated transport	6	6	71.341	8.3333	1.3134e-06	0.0015971	3.7276e-06		sig
quantitative enrichment analysis	RaMP	Metabolism of porphyrins	5	5	73.885	8.3333	1.323e-06	0.0016075	3.7492e-06		sig
quantitative enrichment analysis	RaMP	Nicotinamide salvaging	7	7	59.014	8.3333	1.4116e-06	0.0017137	3.9943e-06		sig
quantitative enrichment analysis	RaMP	Tryptophan catabolism	10	10	52.845	8.3333	1.4335e-06	0.0017388	4.0501e-06		sig
quantitative enrichment analysis	RaMP	Nicotinate metabolism	9	9	64.402	8.3333	1.5047e-06	0.0018237	4.2449e-06		sig
quantitative enrichment analysis	RaMP	Signaling by Receptor Tyrosine Kinases	7	7	65.777	8.3333	1.507e-06	0.001825	4.2449e-06		sig
quantitative enrichment analysis	RaMP	Arginine and proline metabolism	14	14	52.904	8.3333	1.5626e-06	0.0018908	4.3951e-06		sig
quantitative enrichment analysis	RaMP	Biotin transport and metabolism	2	2	79.907	8.3333	1.5799e-06	0.0019101	4.4369e-06		sig
quantitative enrichment analysis	RaMP	SARS-CoV-1 Infection	7	7	63.618	8.3333	1.5898e-06	0.0019205	4.4582e-06		sig
quantitative enrichment analysis	RaMP	G alpha (s) signalling events	4	4	81.082	8.3333	1.632e-06	0.0019699	4.5629e-06		sig
quantitative enrichment analysis	RaMP	G alpha (s) signaling events	4	4	81.082	8.3333	1.632e-06	0.0019699	4.5629e-06		sig
quantitative enrichment analysis	RaMP	Activation of the phototransduction cascade	1	1	88.549	8.3333	1.6491e-06	0.0019871	4.5832e-06		sig
quantitative enrichment analysis	RaMP	cGMP effects	1	1	88.549	8.3333	1.6491e-06	0.0019871	4.5832e-06		sig
quantitative enrichment analysis	RaMP	11p11.2 copy number variation syndrome	1	1	88.549	8.3333	1.6491e-06	0.0019871	4.5832e-06		sig
quantitative enrichment analysis	RaMP	mRNA processing	1	1	88.549	8.3333	1.6491e-06	0.0019871	4.5832e-06		sig
quantitative enrichment analysis	RaMP	Class C/3 (Metabotropic glutamate/pheromone receptors)	4	4	57.198	8.3333	1.6712e-06	0.0020071	4.6379e-06		sig
quantitative enrichment analysis	RaMP	Transport of nucleotide sugars	6	6	73.026	8.3333	1.6753e-06	0.0020103	4.6422e-06		sig
quantitative enrichment analysis	RaMP	Synthesis of PE	3	3	85.075	8.3333	1.7423e-06	0.002089	4.7984e-06		sig
quantitative enrichment analysis	RaMP	Leishmania infection	8	8	80.92	8.3333	1.7561e-06	0.0021038	4.7984e-06		sig
quantitative enrichment analysis	RaMP	Parasitic Infection Pathways	8	8	80.92	8.3333	1.7561e-06	0.0021038	4.7984e-06		sig
quantitative enrichment analysis	RaMP	Metabolism of ingested SeMet, Sec, MeSec into H2Se	7	7	54.474	8.3333	1.8166e-06	0.0021727	4.7984e-06		sig
quantitative enrichment analysis	RaMP	22q11.2 copy number variation syndrome	5	5	57.94	8.3333	1.8182e-06	0.0021727	4.7984e-06		sig
quantitative enrichment analysis	RaMP	Utilization of Ketone Bodies	1	1	88.301	8.3333	1.8569e-06	0.0022172	4.7984e-06		sig
quantitative enrichment analysis	RaMP	Transcriptional regulation by RUNX3	1	1	88.301	8.3333	1.8569e-06	0.0022172	4.7984e-06		sig
quantitative enrichment analysis	RaMP	RUNX3 regulates p14-ARF	1	1	88.301	8.3333	1.8569e-06	0.0022172	4.7984e-06		sig
quantitative enrichment analysis	RaMP	STAT3 nuclear events downstream of ALK signaling	1	1	88.301	8.3333	1.8569e-06	0.0022172	4.7984e-06		sig
quantitative enrichment analysis	RaMP	Amyloid fiber formation	1	1	88.301	8.3333	1.8569e-06	0.0022172	4.7984e-06		sig
quantitative enrichment analysis	RaMP	The retinoid cycle in cones (daylight vision)	1	1	88.301	8.3333	1.8569e-06	0.0022172	4.7984e-06		sig
quantitative enrichment analysis	RaMP	Wax biosynthesis	1	1	88.301	8.3333	1.8569e-06	0.0022172	4.7984e-06		sig
quantitative enrichment analysis	RaMP	Acyl chain remodelling of PC	1	1	88.301	8.3333	1.8569e-06	0.0022172	4.7984e-06		sig
quantitative enrichment analysis	RaMP	Acyl chain remodeling of CL	1	1	88.301	8.3333	1.8569e-06	0.0022172	4.7984e-06		sig
quantitative enrichment analysis	RaMP	Acyl chain remodelling of PS	1	1	88.301	8.3333	1.8569e-06	0.0022172	4.7984e-06		sig
quantitative enrichment analysis	RaMP	Acyl chain remodelling of PE	1	1	88.301	8.3333	1.8569e-06	0.0022172	4.7984e-06		sig
quantitative enrichment analysis	RaMP	Acyl chain remodelling of PI	1	1	88.301	8.3333	1.8569e-06	0.0022172	4.7984e-06		sig
quantitative enrichment analysis	RaMP	Acyl chain remodelling of PG	1	1	88.301	8.3333	1.8569e-06	0.0022172	4.7984e-06		sig
quantitative enrichment analysis	RaMP	CD209 (DC-SIGN) signaling	1	1	88.301	8.3333	1.8569e-06	0.0022172	4.7984e-06		sig
quantitative enrichment analysis	RaMP	SARS-CoV-2 activates/modulates innate and adaptive immune responses	1	1	88.301	8.3333	1.8569e-06	0.0022172	4.7984e-06		sig
quantitative enrichment analysis	RaMP	Acetylation	1	1	88.301	8.3333	1.8569e-06	0.0022172	4.7984e-06		sig
quantitative enrichment analysis	RaMP	Membrane binding and targetting of GAG proteins	1	1	88.301	8.3333	1.8569e-06	0.0022172	4.7984e-06		sig
quantitative enrichment analysis	RaMP	Synthesis And Processing Of GAG, GAGPOL Polyproteins	1	1	88.301	8.3333	1.8569e-06	0.0022172	4.7984e-06		sig
quantitative enrichment analysis	RaMP	Assembly Of The HIV Virion	1	1	88.301	8.3333	1.8569e-06	0.0022172	4.7984e-06		sig
quantitative enrichment analysis	RaMP	COPI-independent Golgi-to-ER retrograde traffic	1	1	88.301	8.3333	1.8569e-06	0.0022172	4.7984e-06		sig
quantitative enrichment analysis	RaMP	WNT ligand biogenesis and trafficking	1	1	88.301	8.3333	1.8569e-06	0.0022172	4.7984e-06		sig
quantitative enrichment analysis	RaMP	Suppression of autophagy	1	1	88.301	8.3333	1.8569e-06	0.0022172	4.7984e-06		sig
quantitative enrichment analysis	RaMP	Maturation of protein E	1	1	88.301	8.3333	1.8569e-06	0.0022172	4.7984e-06		sig
quantitative enrichment analysis	RaMP	DNA Damage/Telomere Stress Induced Senescence	1	1	88.301	8.3333	1.8569e-06	0.0022172	4.7984e-06		sig
quantitative enrichment analysis	RaMP	Sensing of DNA Double Strand Breaks	1	1	88.301	8.3333	1.8569e-06	0.0022172	4.7984e-06		sig
quantitative enrichment analysis	RaMP	HCMV Infection	1	1	88.301	8.3333	1.8569e-06	0.0022172	4.7984e-06		sig
quantitative enrichment analysis	RaMP	Separation of Sister Chromatids	1	1	88.301	8.3333	1.8569e-06	0.0022172	4.7984e-06		sig
quantitative enrichment analysis	RaMP	Establishment of Sister Chromatid Cohesion	1	1	88.301	8.3333	1.8569e-06	0.0022172	4.7984e-06		sig
quantitative enrichment analysis	RaMP	HCMV Early Events	1	1	88.301	8.3333	1.8569e-06	0.0022172	4.7984e-06		sig
quantitative enrichment analysis	RaMP	HSF1-dependent transactivation	1	1	88.301	8.3333	1.8569e-06	0.0022172	4.7984e-06		sig
quantitative enrichment analysis	RaMP	Retrograde transport at the Trans-Golgi-Network	1	1	88.301	8.3333	1.8569e-06	0.0022172	4.7984e-06		sig
quantitative enrichment analysis	RaMP	HATs acetylate histones	1	1	88.301	8.3333	1.8569e-06	0.0022172	4.7984e-06		sig
quantitative enrichment analysis	RaMP	Attenuation phase	1	1	88.301	8.3333	1.8569e-06	0.0022172	4.7984e-06		sig
quantitative enrichment analysis	RaMP	B-WICH complex positively regulates rRNA expression	1	1	88.301	8.3333	1.8569e-06	0.0022172	4.7984e-06		sig
quantitative enrichment analysis	RaMP	RNA Polymerase I Transcription Initiation	1	1	88.301	8.3333	1.8569e-06	0.0022172	4.7984e-06		sig
quantitative enrichment analysis	RaMP	Disorders in ketolysis	1	1	88.301	8.3333	1.8569e-06	0.0022172	4.7984e-06		sig
quantitative enrichment analysis	RaMP	Flavan-3-ol metabolic pathway	1	1	88.301	8.3333	1.8569e-06	0.0022172	4.7984e-06		sig
quantitative enrichment analysis	RaMP	Mevalonate arm of cholesterol biosynthesis pathway	1	1	88.301	8.3333	1.8569e-06	0.0022172	4.7984e-06		sig
quantitative enrichment analysis	RaMP	Peroxisomal beta-oxidation of tetracosanoyl-CoA	1	1	88.301	8.3333	1.8569e-06	0.0022172	4.7984e-06		sig
quantitative enrichment analysis	RaMP	Male infertility	1	1	88.301	8.3333	1.8569e-06	0.0022172	4.7984e-06		sig
quantitative enrichment analysis	RaMP	Human cytomegalovirus infection	1	1	88.301	8.3333	1.8569e-06	0.0022172	4.7984e-06		sig
quantitative enrichment analysis	RaMP	Arylamine metabolism	1	1	88.301	8.3333	1.8569e-06	0.0022172	4.7984e-06		sig
quantitative enrichment analysis	RaMP	Fatty acid transporters	1	1	88.301	8.3333	1.8569e-06	0.0022172	4.7984e-06		sig
quantitative enrichment analysis	RaMP	Ether lipid biosynthesis	1	1	88.301	8.3333	1.8569e-06	0.0022172	4.7984e-06		sig
quantitative enrichment analysis	RaMP	Base-Excision Repair, AP Site Formation	4	4	42.675	8.3333	1.8991e-06	0.0022172	4.9006e-06		sig
quantitative enrichment analysis	RaMP	Purinergic signaling in leishmaniasis infection	5	5	80.77	8.3333	2.0143e-06	0.0023145	5.1274e-06		sig
quantitative enrichment analysis	RaMP	Cell recruitment (pro-inflammatory response)	5	5	80.77	8.3333	2.0143e-06	0.0023145	5.1274e-06		sig
quantitative enrichment analysis	RaMP	Deadenylation-dependent mRNA decay	5	5	80.77	8.3333	2.0143e-06	0.0023145	5.1274e-06		sig
quantitative enrichment analysis	RaMP	mRNA decay by 3' to 5' exoribonuclease	5	5	80.77	8.3333	2.0143e-06	0.0023145	5.1274e-06		sig
quantitative enrichment analysis	RaMP	Telomere Maintenance	5	5	80.77	8.3333	2.0143e-06	0.0023145	5.1274e-06		sig
quantitative enrichment analysis	RaMP	Processive synthesis on the C-strand of the telomere	5	5	80.77	8.3333	2.0143e-06	0.0023145	5.1274e-06		sig
quantitative enrichment analysis	RaMP	Telomere C-strand (Lagging Strand) Synthesis	5	5	80.77	8.3333	2.0143e-06	0.0023145	5.1274e-06		sig
quantitative enrichment analysis	RaMP	Extension of Telomeres	5	5	80.77	8.3333	2.0143e-06	0.0023145	5.1274e-06		sig
quantitative enrichment analysis	RaMP	Chromosome Maintenance	5	5	80.77	8.3333	2.0143e-06	0.0023145	5.1274e-06		sig
quantitative enrichment analysis	RaMP	DNA Replication	5	5	80.77	8.3333	2.0143e-06	0.0023145	5.1274e-06		sig
quantitative enrichment analysis	RaMP	Proteoglycan biosynthesis	4	4	69.416	8.3333	2.1111e-06	0.0024045	5.3664e-06		sig
quantitative enrichment analysis	RaMP	Defective HPRT1 disrupts guanine and hypoxanthine salvage	2	2	80.132	8.3333	2.1198e-06	0.0024124	5.3813e-06		sig
quantitative enrichment analysis	RaMP	Kynurenine pathway and links to cell senescence	2	2	73.615	8.3333	2.1558e-06	0.0024512	5.4653e-06		sig
quantitative enrichment analysis	RaMP	Synthesis of very long-chain fatty acyl-CoAs	3	3	66.999	8.3333	2.1632e-06	0.0024574	5.4765e-06		sig
quantitative enrichment analysis	RaMP	Glycosylation and related congenital defects	2	2	79.395	8.3333	2.1781e-06	0.0024722	5.507e-06		sig
quantitative enrichment analysis	RaMP	D-Arginine and D-Ornithine Metabolism	3	3	55.715	8.3333	2.1867e-06	0.0024797	5.5212e-06		sig
quantitative enrichment analysis	RaMP	G(M2)-Gangliosidosis: Variant B, Tay-sachs disease	4	4	80.443	8.3333	2.2676e-06	0.0025692	5.6931e-06		sig
quantitative enrichment analysis	RaMP	Salla Disease/Infantile Sialic Acid Storage Disease	4	4	80.443	8.3333	2.2676e-06	0.0025692	5.6931e-06		sig
quantitative enrichment analysis	RaMP	Sialuria or French Type Sialuria	4	4	80.443	8.3333	2.2676e-06	0.0025692	5.6931e-06		sig
quantitative enrichment analysis	RaMP	Tay-Sachs Disease	4	4	80.443	8.3333	2.2676e-06	0.0025692	5.6931e-06		sig
quantitative enrichment analysis	RaMP	Nitric oxide stimulates guanylate cyclase	2	2	46.797	8.3333	2.2699e-06	0.0025692	5.6931e-06		sig
quantitative enrichment analysis	RaMP	Kennedy pathway from sphingolipids	7	7	62.639	8.3333	2.3061e-06	0.0026013	5.7644e-06		sig
quantitative enrichment analysis	RaMP	Sphingolipid metabolism overview	2	2	60.649	8.3333	2.3076e-06	0.0026013	5.7644e-06		sig
quantitative enrichment analysis	RaMP	Metabolism of sphingolipids in ER and Golgi apparatus	2	2	60.649	8.3333	2.3076e-06	0.0026013	5.7644e-06		sig
quantitative enrichment analysis	RaMP	Anti-inflammatory response favouring Leishmania parasite infection	3	3	81.17	8.3333	2.3898e-06	0.0026885	5.9538e-06		sig
quantitative enrichment analysis	RaMP	Leishmania parasite growth and survival	3	3	81.17	8.3333	2.3898e-06	0.0026885	5.9538e-06		sig
quantitative enrichment analysis	RaMP	Pathways of nucleic acid metabolism and innate immune sensing	2	2	81.212	8.3333	2.4747e-06	0.002779	6.1571e-06		sig
quantitative enrichment analysis	RaMP	Biotin metabolism, including IMDs	2	2	85.002	8.3333	2.5918e-06	0.002908	6.44e-06		sig
quantitative enrichment analysis	RaMP	Arachidonic Acid Metabolism	4	4	42.654	8.3333	2.8128e-06	0.0031531	6.6458e-06		sig
quantitative enrichment analysis	RaMP	Acetaminophen Action Pathway	4	4	42.654	8.3333	2.8128e-06	0.0031531	6.6458e-06		sig
quantitative enrichment analysis	RaMP	Acetylsalicylic Acid Action Pathway	4	4	42.654	8.3333	2.8128e-06	0.0031531	6.6458e-06		sig
quantitative enrichment analysis	RaMP	Antipyrine Action Pathway	4	4	42.654	8.3333	2.8128e-06	0.0031531	6.6458e-06		sig
quantitative enrichment analysis	RaMP	Antrafenine Action Pathway	4	4	42.654	8.3333	2.8128e-06	0.0031531	6.6458e-06		sig
quantitative enrichment analysis	RaMP	Bromfenac Action Pathway	4	4	42.654	8.3333	2.8128e-06	0.0031531	6.6458e-06		sig
quantitative enrichment analysis	RaMP	Carprofen Action Pathway	4	4	42.654	8.3333	2.8128e-06	0.0031531	6.6458e-06		sig
quantitative enrichment analysis	RaMP	Diclofenac Action Pathway	4	4	42.654	8.3333	2.8128e-06	0.0031531	6.6458e-06		sig
quantitative enrichment analysis	RaMP	Diflunisal Action Pathway	4	4	42.654	8.3333	2.8128e-06	0.0031531	6.6458e-06		sig
quantitative enrichment analysis	RaMP	Etodolac Action Pathway	4	4	42.654	8.3333	2.8128e-06	0.0031531	6.6458e-06		sig
quantitative enrichment analysis	RaMP	Etoricoxib Action Pathway	4	4	42.654	8.3333	2.8128e-06	0.0031531	6.6458e-06		sig
quantitative enrichment analysis	RaMP	Fenoprofen Action Pathway	4	4	42.654	8.3333	2.8128e-06	0.0031531	6.6458e-06		sig
quantitative enrichment analysis	RaMP	Flurbiprofen Action Pathway	4	4	42.654	8.3333	2.8128e-06	0.0031531	6.6458e-06		sig
quantitative enrichment analysis	RaMP	Indomethacin Action Pathway	4	4	42.654	8.3333	2.8128e-06	0.0031531	6.6458e-06		sig
quantitative enrichment analysis	RaMP	Ketoprofen Action Pathway	4	4	42.654	8.3333	2.8128e-06	0.0031531	6.6458e-06		sig
quantitative enrichment analysis	RaMP	Ketorolac Action Pathway	4	4	42.654	8.3333	2.8128e-06	0.0031531	6.6458e-06		sig
quantitative enrichment analysis	RaMP	Leukotriene C4 Synthesis Deficiency	4	4	42.654	8.3333	2.8128e-06	0.0031531	6.6458e-06		sig
quantitative enrichment analysis	RaMP	Lornoxicam Action Pathway	4	4	42.654	8.3333	2.8128e-06	0.0031531	6.6458e-06		sig
quantitative enrichment analysis	RaMP	Lumiracoxib Action Pathway	4	4	42.654	8.3333	2.8128e-06	0.0031531	6.6458e-06		sig
quantitative enrichment analysis	RaMP	Magnesium salicylate Action Pathway	4	4	42.654	8.3333	2.8128e-06	0.0031531	6.6458e-06		sig
quantitative enrichment analysis	RaMP	Mefenamic Acid Action Pathway	4	4	42.654	8.3333	2.8128e-06	0.0031531	6.6458e-06		sig
quantitative enrichment analysis	RaMP	Meloxicam Action Pathway	4	4	42.654	8.3333	2.8128e-06	0.0031531	6.6458e-06		sig
quantitative enrichment analysis	RaMP	Nabumetone Action Pathway	4	4	42.654	8.3333	2.8128e-06	0.0031531	6.6458e-06		sig
quantitative enrichment analysis	RaMP	Naproxen Action Pathway	4	4	42.654	8.3333	2.8128e-06	0.0031531	6.6458e-06		sig
quantitative enrichment analysis	RaMP	Nepafenac Action Pathway	4	4	42.654	8.3333	2.8128e-06	0.0031531	6.6458e-06		sig
quantitative enrichment analysis	RaMP	Oxaprozin Action Pathway	4	4	42.654	8.3333	2.8128e-06	0.0031531	6.6458e-06		sig
quantitative enrichment analysis	RaMP	Phenylbutazone Action Pathway	4	4	42.654	8.3333	2.8128e-06	0.0031531	6.6458e-06		sig
quantitative enrichment analysis	RaMP	Piroxicam Action Pathway	4	4	42.654	8.3333	2.8128e-06	0.0031531	6.6458e-06		sig
quantitative enrichment analysis	RaMP	Rofecoxib Action Pathway	4	4	42.654	8.3333	2.8128e-06	0.0031531	6.6458e-06		sig
quantitative enrichment analysis	RaMP	Salicylate-sodium Action Pathway	4	4	42.654	8.3333	2.8128e-06	0.0031531	6.6458e-06		sig
quantitative enrichment analysis	RaMP	Salicylic Acid Action Pathway	4	4	42.654	8.3333	2.8128e-06	0.0031531	6.6458e-06		sig
quantitative enrichment analysis	RaMP	Salsalate Action Pathway	4	4	42.654	8.3333	2.8128e-06	0.0031531	6.6458e-06		sig
quantitative enrichment analysis	RaMP	Sulindac Action Pathway	4	4	42.654	8.3333	2.8128e-06	0.0031531	6.6458e-06		sig
quantitative enrichment analysis	RaMP	Suprofen Action Pathway	4	4	42.654	8.3333	2.8128e-06	0.0031531	6.6458e-06		sig
quantitative enrichment analysis	RaMP	Tenoxicam Action Pathway	4	4	42.654	8.3333	2.8128e-06	0.0031531	6.6458e-06		sig
quantitative enrichment analysis	RaMP	Tiaprofenic Acid Action Pathway	4	4	42.654	8.3333	2.8128e-06	0.0031531	6.6458e-06		sig
quantitative enrichment analysis	RaMP	Tolmetin Action Pathway	4	4	42.654	8.3333	2.8128e-06	0.0031531	6.6458e-06		sig
quantitative enrichment analysis	RaMP	Trisalicylate-choline Action Pathway	4	4	42.654	8.3333	2.8128e-06	0.0031531	6.6458e-06		sig
quantitative enrichment analysis	RaMP	Valdecoxib Action Pathway	4	4	42.654	8.3333	2.8128e-06	0.0031531	6.6458e-06		sig
quantitative enrichment analysis	RaMP	Intracellular signaling by second messengers	3	3	79.651	8.3333	2.9729e-06	0.0032167	7.0154e-06		sig
quantitative enrichment analysis	RaMP	Stimuli-sensing channels	2	2	51.037	8.3333	3.0921e-06	0.0033426	7.2874e-06		sig
quantitative enrichment analysis	RaMP	Neurotransmitter uptake and metabolism In glial cells	3	3	83.73	8.3333	3.2204e-06	0.003478	7.5708e-06		sig
quantitative enrichment analysis	RaMP	Astrocytic Glutamate-Glutamine Uptake And Metabolism	3	3	83.73	8.3333	3.2204e-06	0.003478	7.5708e-06		sig
quantitative enrichment analysis	RaMP	Membrane Trafficking	4	4	62.515	8.3333	3.2704e-06	0.0035255	7.6669e-06		sig
quantitative enrichment analysis	RaMP	Mitochondrial biogenesis	5	5	58.185	8.3333	3.2754e-06	0.0035276	7.6669e-06		sig
quantitative enrichment analysis	RaMP	N-glycan antennae elongation in the medial/trans-Golgi	2	2	82.114	8.3333	3.2911e-06	0.0035412	7.6669e-06		sig
quantitative enrichment analysis	RaMP	N-Glycan antennae elongation	2	2	82.114	8.3333	3.2911e-06	0.0035412	7.6669e-06		sig
quantitative enrichment analysis	RaMP	Diseases associated with N-glycosylation of proteins	2	2	82.114	8.3333	3.2911e-06	0.0035412	7.6669e-06		sig
quantitative enrichment analysis	RaMP	ABO blood group biosynthesis	2	2	82.114	8.3333	3.2911e-06	0.0035412	7.6669e-06		sig
quantitative enrichment analysis	RaMP	Diseases associated with O-glycosylation of proteins	2	2	82.114	8.3333	3.2911e-06	0.0035412	7.6669e-06		sig
quantitative enrichment analysis	RaMP	Metabolic disorders of biological oxidation enzymes	13	13	58.142	8.3333	3.294e-06	0.0035412	7.6669e-06		sig
quantitative enrichment analysis	RaMP	Cell redox homeostasis	2	2	76.109	8.3333	3.3499e-06	0.0035844	7.7873e-06		sig
quantitative enrichment analysis	RaMP	Lac-Phe pathway	2	2	77.517	8.3333	3.436e-06	0.0036731	7.9663e-06		sig
quantitative enrichment analysis	RaMP	mRNA decay by 5' to 3' exoribonuclease	4	4	79.794	8.3333	3.4608e-06	0.0036962	7.9663e-06		sig
quantitative enrichment analysis	RaMP	Removal of the Flap Intermediate from the C-strand	4	4	79.794	8.3333	3.4608e-06	0.0036962	7.9663e-06		sig
quantitative enrichment analysis	RaMP	Lagging Strand Synthesis	4	4	79.794	8.3333	3.4608e-06	0.0036962	7.9663e-06		sig
quantitative enrichment analysis	RaMP	DNA strand elongation	4	4	79.794	8.3333	3.4608e-06	0.0036962	7.9663e-06		sig
quantitative enrichment analysis	RaMP	Synthesis of DNA	4	4	79.794	8.3333	3.4608e-06	0.0036962	7.9663e-06		sig
quantitative enrichment analysis	RaMP	Removal of the Flap Intermediate	4	4	79.794	8.3333	3.4608e-06	0.0036962	7.9663e-06		sig
quantitative enrichment analysis	RaMP	Processive synthesis on the lagging strand	4	4	79.794	8.3333	3.4608e-06	0.0036962	7.9663e-06		sig
quantitative enrichment analysis	RaMP	PIP3 activates AKT signaling	2	2	81.812	8.3333	3.7087e-06	0.0039349	8.3826e-06		sig
quantitative enrichment analysis	RaMP	Resolution of Abasic Sites (AP sites)	2	2	81.812	8.3333	3.7087e-06	0.0039349	8.3826e-06		sig
quantitative enrichment analysis	RaMP	Signaling by TGF-beta Receptor Complex	2	2	81.812	8.3333	3.7087e-06	0.0039349	8.3826e-06		sig
quantitative enrichment analysis	RaMP	Transcriptional activity of SMAD2/SMAD3:SMAD4 heterotrimer	2	2	81.812	8.3333	3.7087e-06	0.0039349	8.3826e-06		sig
quantitative enrichment analysis	RaMP	Downregulation of SMAD2/3:SMAD4 transcriptional activity	2	2	81.812	8.3333	3.7087e-06	0.0039349	8.3826e-06		sig
quantitative enrichment analysis	RaMP	Initiation of Nuclear Envelope (NE) Reformation	2	2	81.812	8.3333	3.7087e-06	0.0039349	8.3826e-06		sig
quantitative enrichment analysis	RaMP	Nuclear Envelope (NE) Reassembly	2	2	81.812	8.3333	3.7087e-06	0.0039349	8.3826e-06		sig
quantitative enrichment analysis	RaMP	Regulation of HSF1-mediated heat shock response	2	2	81.812	8.3333	3.7087e-06	0.0039349	8.3826e-06		sig
quantitative enrichment analysis	RaMP	Homology Directed Repair	2	2	81.812	8.3333	3.7087e-06	0.0039349	8.3826e-06		sig
quantitative enrichment analysis	RaMP	HDR through Homologous Recombination (HRR) or Single Strand Annealing (SSA)	2	2	81.812	8.3333	3.7087e-06	0.0039349	8.3826e-06		sig
quantitative enrichment analysis	RaMP	Processing of DNA double-strand break ends	2	2	81.812	8.3333	3.7087e-06	0.0039349	8.3826e-06		sig
quantitative enrichment analysis	RaMP	Nucleotide Excision Repair	2	2	81.812	8.3333	3.7087e-06	0.0039349	8.3826e-06		sig
quantitative enrichment analysis	RaMP	Global Genome Nucleotide Excision Repair (GG-NER)	2	2	81.812	8.3333	3.7087e-06	0.0039349	8.3826e-06		sig
quantitative enrichment analysis	RaMP	Signaling by TGFB family members	2	2	81.812	8.3333	3.7087e-06	0.0039349	8.3826e-06		sig
quantitative enrichment analysis	RaMP	HDR through Homologous Recombination or Single Strand Annealing	2	2	81.812	8.3333	3.7087e-06	0.0039349	8.3826e-06		sig
quantitative enrichment analysis	RaMP	Biosynthesis of DHA-derived SPMs	5	5	56.568	8.3333	3.7557e-06	0.0039349	8.4785e-06		sig
quantitative enrichment analysis	RaMP	Glutamate Neurotransmitter Release Cycle	2	2	83.259	8.3333	3.9857e-06	0.0041651	8.987e-06		sig
quantitative enrichment analysis	RaMP	Cytokine Signaling in Immune system	3	3	83.112	8.3333	4.0959e-06	0.0042761	9.2244e-06		sig
quantitative enrichment analysis	RaMP	PAOs oxidise polyamines to amines	3	3	57.505	8.3333	4.1236e-06	0.0043009	9.2756e-06		sig
quantitative enrichment analysis	RaMP	O-linked glycosylation of mucins	3	3	79.007	8.3333	4.1892e-06	0.0043651	9.3782e-06		sig
quantitative enrichment analysis	RaMP	Pre-NOTCH Processing in Golgi	3	3	79.007	8.3333	4.1892e-06	0.0043651	9.3782e-06		sig
quantitative enrichment analysis	RaMP	Signaling by NOTCH	3	3	79.007	8.3333	4.1892e-06	0.0043651	9.3782e-06		sig
quantitative enrichment analysis	RaMP	Pre-NOTCH Expression and Processing	3	3	79.007	8.3333	4.1892e-06	0.0043651	9.3782e-06		sig
quantitative enrichment analysis	RaMP	Metabolism of cofactors	4	4	52.242	8.3333	4.6571e-06	0.0048341	1.0413e-05		sig
quantitative enrichment analysis	RaMP	Acetylcholine Neurotransmitter Release Cycle	2	2	68.379	8.3333	4.6671e-06	0.0048398	1.0423e-05		sig
quantitative enrichment analysis	RaMP	Defective GFPT1 causes CMSTA1	1	1	86.185	8.3333	4.6823e-06	0.0048508	1.0445e-05		sig
quantitative enrichment analysis	RaMP	Cleavage of the damaged purine	2	2	50.936	8.3333	4.7305e-06	0.0048961	1.0527e-05		sig
quantitative enrichment analysis	RaMP	Depurination	2	2	50.936	8.3333	4.7305e-06	0.0048961	1.0527e-05		sig
quantitative enrichment analysis	RaMP	Disulfiram Action Pathway	8	8	60.789	8.3333	4.8047e-06	0.0049632	1.068e-05		sig
quantitative enrichment analysis	RaMP	GABA metabolism (aka GHB)	3	3	57.193	8.3333	4.9763e-06	0.0051355	1.1048e-05		sig
quantitative enrichment analysis	RaMP	Tyrosine metabolism	7	7	58.712	8.3333	5.0493e-06	0.0052059	1.1118e-05		sig
quantitative enrichment analysis	RaMP	Alkaptonuria	7	7	58.712	8.3333	5.0493e-06	0.0052059	1.1118e-05		sig
quantitative enrichment analysis	RaMP	Dopamine beta-hydroxylase deficiency	7	7	58.712	8.3333	5.0493e-06	0.0052059	1.1118e-05		sig
quantitative enrichment analysis	RaMP	Hawkinsinuria	7	7	58.712	8.3333	5.0493e-06	0.0052059	1.1118e-05		sig
quantitative enrichment analysis	RaMP	Monoamine oxidase-a deficiency (MAO-A)	7	7	58.712	8.3333	5.0493e-06	0.0052059	1.1118e-05		sig
quantitative enrichment analysis	RaMP	Tyrosinemia Type I	7	7	58.712	8.3333	5.0493e-06	0.0052059	1.1118e-05		sig
quantitative enrichment analysis	RaMP	Tyrosinemia, transient, of the newborn	7	7	58.712	8.3333	5.0493e-06	0.0052059	1.1118e-05		sig
quantitative enrichment analysis	RaMP	Phosphodiesterases in neuronal function	2	2	84.441	8.3333	5.0669e-06	0.0052059	1.1144e-05		sig
quantitative enrichment analysis	RaMP	Dopamine metabolism	5	5	51.882	8.3333	5.4165e-06	0.0055411	1.1899e-05		sig
quantitative enrichment analysis	RaMP	Defective SLC35A3 causes arthrogryposis, mental retardation, and seizures (AMRS)	2	2	78.492	8.3333	5.4992e-06	0.0056201	1.2066e-05		sig
quantitative enrichment analysis	RaMP	Epigenetic regulation of gene expression	5	5	42.801	8.3333	5.6509e-06	0.0057695	1.2384e-05		sig
quantitative enrichment analysis	RaMP	The Oncogenic Action of Fumarate	5	5	51.636	8.3333	5.7548e-06	0.0058699	1.2583e-05		sig
quantitative enrichment analysis	RaMP	The Oncogenic Action of Succinate	5	5	51.636	8.3333	5.7548e-06	0.0058699	1.2583e-05		sig
quantitative enrichment analysis	RaMP	Purinergic signaling	4	4	70.006	8.3333	5.7846e-06	0.0058887	1.2633e-05		sig
quantitative enrichment analysis	RaMP	Phospholipid metabolism	14	14	60	8.3333	5.8457e-06	0.005945	1.2752e-05		sig
quantitative enrichment analysis	RaMP	Biosynthesis of DPA-derived SPMs	1	1	85.585	8.3333	5.9316e-06	0.0060265	1.2909e-05		sig
quantitative enrichment analysis	RaMP	Biosynthesis of DPAn-6 SPMs	1	1	85.585	8.3333	5.9316e-06	0.0060265	1.2909e-05		sig
quantitative enrichment analysis	RaMP	Biosynthesis of specialized proresolving mediators (SPMs)	7	7	58.12	8.3333	5.9923e-06	0.0060762	1.3026e-05		sig
quantitative enrichment analysis	RaMP	The oncogenic action of 2-hydroxyglutarate	5	5	66.363	8.3333	6.3212e-06	0.0064034	1.3694e-05		sig
quantitative enrichment analysis	RaMP	The oncogenic action of D-2-hydroxyglutarate in Hydroxygluaricaciduria	5	5	66.363	8.3333	6.3212e-06	0.0064034	1.3694e-05		sig
quantitative enrichment analysis	RaMP	The oncogenic action of L-2-hydroxyglutarate in Hydroxygluaricaciduria	5	5	66.363	8.3333	6.3212e-06	0.0064034	1.3694e-05		sig
quantitative enrichment analysis	RaMP	Metabolism of steroids	10	10	59.386	8.3333	6.5086e-06	0.0065737	1.3888e-05		sig
quantitative enrichment analysis	RaMP	Aerobic glycolysis	2	2	67.717	8.3333	6.6602e-06	0.0067201	1.3888e-05		sig
quantitative enrichment analysis	RaMP	Defective GCLC causes HAGGSD	2	2	77.354	8.3333	7.063e-06	0.0071195	1.3888e-05		sig
quantitative enrichment analysis	RaMP	Developmental Biology	7	7	57.411	8.3333	7.1097e-06	0.0071595	1.3888e-05		sig
quantitative enrichment analysis	RaMP	ESR-mediated signaling	6	6	48.677	8.3333	7.2231e-06	0.0072665	1.3888e-05		sig
quantitative enrichment analysis	RaMP	Regulation of TP53 Activity	5	5	58.887	8.3333	7.3352e-06	0.0073719	1.3888e-05		sig
quantitative enrichment analysis	RaMP	Azathioprine ADME	8	8	61.349	8.3333	7.445e-06	0.0074748	1.3888e-05		sig
quantitative enrichment analysis	RaMP	Glycerophospholipid biosynthesis	13	13	57.743	8.3333	7.6841e-06	0.0077071	1.3888e-05		sig
quantitative enrichment analysis	RaMP	Signaling by FGFR	2	2	79.575	8.3333	7.7085e-06	0.0077239	1.3888e-05		sig
quantitative enrichment analysis	RaMP	Signaling by FGFR3	2	2	79.575	8.3333	7.7085e-06	0.0077239	1.3888e-05		sig
quantitative enrichment analysis	RaMP	Programmed Cell Death	2	2	79.575	8.3333	7.7085e-06	0.0077239	1.3888e-05		sig
quantitative enrichment analysis	RaMP	HSP90 chaperone cycle for steroid hormone receptors (SHR) in the presence of ligand	1	1	84.673	8.3333	8.3503e-06	0.008342	1.3888e-05		sig
quantitative enrichment analysis	RaMP	Signaling by PTK6	1	1	84.673	8.3333	8.3503e-06	0.008342	1.3888e-05		sig
quantitative enrichment analysis	RaMP	Signaling by Non-Receptor Tyrosine Kinases	1	1	84.673	8.3333	8.3503e-06	0.008342	1.3888e-05		sig
quantitative enrichment analysis	RaMP	Collagen degradation	1	1	84.673	8.3333	8.3503e-06	0.008342	1.3888e-05		sig
quantitative enrichment analysis	RaMP	Degradation of the extracellular matrix	1	1	84.673	8.3333	8.3503e-06	0.008342	1.3888e-05		sig
quantitative enrichment analysis	RaMP	Host Interactions of HIV factors	1	1	84.673	8.3333	8.3503e-06	0.008342	1.3888e-05		sig
quantitative enrichment analysis	RaMP	RHO GTPases activate PKNs	1	1	84.673	8.3333	8.3503e-06	0.008342	1.3888e-05		sig
quantitative enrichment analysis	RaMP	Muscle contraction	1	1	84.673	8.3333	8.3503e-06	0.008342	1.3888e-05		sig
quantitative enrichment analysis	RaMP	Cardiac conduction	1	1	84.673	8.3333	8.3503e-06	0.008342	1.3888e-05		sig
quantitative enrichment analysis	RaMP	GABA receptor activation	1	1	84.673	8.3333	8.3503e-06	0.008342	1.3888e-05		sig
quantitative enrichment analysis	RaMP	GABA B receptor activation	1	1	84.673	8.3333	8.3503e-06	0.008342	1.3888e-05		sig
quantitative enrichment analysis	RaMP	Activation of GABAB receptors	1	1	84.673	8.3333	8.3503e-06	0.008342	1.3888e-05		sig
quantitative enrichment analysis	RaMP	Estrogen-dependent gene expression	1	1	84.673	8.3333	8.3503e-06	0.008342	1.3888e-05		sig
quantitative enrichment analysis	RaMP	Antimicrobial peptides	1	1	84.673	8.3333	8.3503e-06	0.008342	1.3888e-05		sig
quantitative enrichment analysis	RaMP	Antigen processing-Cross presentation	1	1	84.673	8.3333	8.3503e-06	0.008342	1.3888e-05		sig
quantitative enrichment analysis	RaMP	L1CAM interactions	1	1	84.673	8.3333	8.3503e-06	0.008342	1.3888e-05		sig
quantitative enrichment analysis	RaMP	Signaling by ERBB2	1	1	84.673	8.3333	8.3503e-06	0.008342	1.3888e-05		sig
quantitative enrichment analysis	RaMP	ER-Phagosome pathway	1	1	84.673	8.3333	8.3503e-06	0.008342	1.3888e-05		sig
quantitative enrichment analysis	RaMP	Toll Like Receptor 4 (TLR4) Cascade	1	1	84.673	8.3333	8.3503e-06	0.008342	1.3888e-05		sig
quantitative enrichment analysis	RaMP	Synthesis of PIPs at the plasma membrane	1	1	84.673	8.3333	8.3503e-06	0.008342	1.3888e-05		sig
quantitative enrichment analysis	RaMP	Synthesis of PIPs at the Golgi membrane	1	1	84.673	8.3333	8.3503e-06	0.008342	1.3888e-05		sig
quantitative enrichment analysis	RaMP	Synthesis of PIPs at the early endosome membrane	1	1	84.673	8.3333	8.3503e-06	0.008342	1.3888e-05		sig
quantitative enrichment analysis	RaMP	Synthesis of PIPs at the late endosome membrane	1	1	84.673	8.3333	8.3503e-06	0.008342	1.3888e-05		sig
quantitative enrichment analysis	RaMP	MyD88:MAL(TIRAP) cascade initiated on plasma membrane	1	1	84.673	8.3333	8.3503e-06	0.008342	1.3888e-05		sig
quantitative enrichment analysis	RaMP	Toll Like Receptor TLR1:TLR2 Cascade	1	1	84.673	8.3333	8.3503e-06	0.008342	1.3888e-05		sig
quantitative enrichment analysis	RaMP	Toll Like Receptor TLR6:TLR2 Cascade	1	1	84.673	8.3333	8.3503e-06	0.008342	1.3888e-05		sig
quantitative enrichment analysis	RaMP	Toll Like Receptor 2 (TLR2) Cascade	1	1	84.673	8.3333	8.3503e-06	0.008342	1.3888e-05		sig
quantitative enrichment analysis	RaMP	Synthesis of IP3 and IP4 in the cytosol	1	1	84.673	8.3333	8.3503e-06	0.008342	1.3888e-05		sig
quantitative enrichment analysis	RaMP	FCERI mediated Ca+2 mobilization	1	1	84.673	8.3333	8.3503e-06	0.008342	1.3888e-05		sig
quantitative enrichment analysis	RaMP	Nuclear Envelope Breakdown	1	1	84.673	8.3333	8.3503e-06	0.008342	1.3888e-05		sig
quantitative enrichment analysis	RaMP	Integrin signaling	1	1	84.673	8.3333	8.3503e-06	0.008342	1.3888e-05		sig
quantitative enrichment analysis	RaMP	Striated Muscle Contraction	1	1	84.673	8.3333	8.3503e-06	0.008342	1.3888e-05		sig
quantitative enrichment analysis	RaMP	Trafficking of AMPA receptors	1	1	84.673	8.3333	8.3503e-06	0.008342	1.3888e-05		sig
quantitative enrichment analysis	RaMP	Trafficking of GluR2-containing AMPA receptors	1	1	84.673	8.3333	8.3503e-06	0.008342	1.3888e-05		sig
quantitative enrichment analysis	RaMP	G alpha (z) signalling events	1	1	84.673	8.3333	8.3503e-06	0.008342	1.3888e-05		sig
quantitative enrichment analysis	RaMP	Depolymerization of the Nuclear Lamina	1	1	84.673	8.3333	8.3503e-06	0.008342	1.3888e-05		sig
quantitative enrichment analysis	RaMP	Smooth Muscle Contraction	1	1	84.673	8.3333	8.3503e-06	0.008342	1.3888e-05		sig
quantitative enrichment analysis	RaMP	Ion homeostasis	1	1	84.673	8.3333	8.3503e-06	0.008342	1.3888e-05		sig
quantitative enrichment analysis	RaMP	CLEC7A (Dectin-1) induces NFAT activation	1	1	84.673	8.3333	8.3503e-06	0.008342	1.3888e-05		sig
quantitative enrichment analysis	RaMP	RHO GTPases activate PAKs	1	1	84.673	8.3333	8.3503e-06	0.008342	1.3888e-05		sig
quantitative enrichment analysis	RaMP	RAF activation	1	1	84.673	8.3333	8.3503e-06	0.008342	1.3888e-05		sig
quantitative enrichment analysis	RaMP	Oncogenic MAPK signaling	1	1	84.673	8.3333	8.3503e-06	0.008342	1.3888e-05		sig
quantitative enrichment analysis	RaMP	Platelet Aggregation (Plug Formation)	1	1	84.673	8.3333	8.3503e-06	0.008342	1.3888e-05		sig
quantitative enrichment analysis	RaMP	Sensory processing of sound by outer hair cells of the cochlea	1	1	84.673	8.3333	8.3503e-06	0.008342	1.3888e-05		sig
quantitative enrichment analysis	RaMP	Defective CFTR causes cystic fibrosis	1	1	84.673	8.3333	8.3503e-06	0.008342	1.3888e-05		sig
quantitative enrichment analysis	RaMP	Adenylate cyclase activating pathway	1	1	84.673	8.3333	8.3503e-06	0.008342	1.3888e-05		sig
quantitative enrichment analysis	RaMP	Adenylate cyclase inhibitory pathway	1	1	84.673	8.3333	8.3503e-06	0.008342	1.3888e-05		sig
quantitative enrichment analysis	RaMP	Synthesis of pyrophosphates in the cytosol	1	1	84.673	8.3333	8.3503e-06	0.008342	1.3888e-05		sig
quantitative enrichment analysis	RaMP	RHO GTPases Activate Formins	1	1	84.673	8.3333	8.3503e-06	0.008342	1.3888e-05		sig
quantitative enrichment analysis	RaMP	Pyrophosphate hydrolysis	1	1	84.673	8.3333	8.3503e-06	0.008342	1.3888e-05		sig
quantitative enrichment analysis	RaMP	mRNA Splicing - Major Pathway	1	1	84.673	8.3333	8.3503e-06	0.008342	1.3888e-05		sig
quantitative enrichment analysis	RaMP	mRNA Splicing	1	1	84.673	8.3333	8.3503e-06	0.008342	1.3888e-05		sig
quantitative enrichment analysis	RaMP	Processing of Capped Intron-Containing Pre-mRNA	1	1	84.673	8.3333	8.3503e-06	0.008342	1.3888e-05		sig
quantitative enrichment analysis	RaMP	Type II Na+/Pi cotransporters	1	1	84.673	8.3333	8.3503e-06	0.008342	1.3888e-05		sig
quantitative enrichment analysis	RaMP	Sodium-coupled phosphate cotransporters	1	1	84.673	8.3333	8.3503e-06	0.008342	1.3888e-05		sig
quantitative enrichment analysis	RaMP	Defective SLC34A1 causes hypophosphatemic nephrolithiasis/osteoporosis 1 (NPHLOP1)	1	1	84.673	8.3333	8.3503e-06	0.008342	1.3888e-05		sig
quantitative enrichment analysis	RaMP	Defective SLC34A2 causes pulmonary alveolar microlithiasis (PALM)	1	1	84.673	8.3333	8.3503e-06	0.008342	1.3888e-05		sig
quantitative enrichment analysis	RaMP	Defective SLC34A3 causes Hereditary hypophosphatemic rickets with hypercalciuria (HHRH)	1	1	84.673	8.3333	8.3503e-06	0.008342	1.3888e-05		sig
quantitative enrichment analysis	RaMP	Defective SLC20A2 causes idiopathic basal ganglia calcification 1 (IBGC1)	1	1	84.673	8.3333	8.3503e-06	0.008342	1.3888e-05		sig
quantitative enrichment analysis	RaMP	Defective SLC34A2 causes PALM	1	1	84.673	8.3333	8.3503e-06	0.008342	1.3888e-05		sig
quantitative enrichment analysis	RaMP	Diseases associated with surfactant metabolism	1	1	84.673	8.3333	8.3503e-06	0.008342	1.3888e-05		sig
quantitative enrichment analysis	RaMP	Ion influx/efflux at host-pathogen interface	1	1	84.673	8.3333	8.3503e-06	0.008342	1.3888e-05		sig
quantitative enrichment analysis	RaMP	Transferrin endocytosis and recycling	1	1	84.673	8.3333	8.3503e-06	0.008342	1.3888e-05		sig
quantitative enrichment analysis	RaMP	Negative regulation of the PI3K/AKT network	1	1	84.673	8.3333	8.3503e-06	0.008342	1.3888e-05		sig
quantitative enrichment analysis	RaMP	Negative regulation of FGFR1 signaling	1	1	84.673	8.3333	8.3503e-06	0.008342	1.3888e-05		sig
quantitative enrichment analysis	RaMP	Negative regulation of FGFR2 signaling	1	1	84.673	8.3333	8.3503e-06	0.008342	1.3888e-05		sig
quantitative enrichment analysis	RaMP	Negative regulation of FGFR3 signaling	1	1	84.673	8.3333	8.3503e-06	0.008342	1.3888e-05		sig
quantitative enrichment analysis	RaMP	Negative regulation of FGFR4 signaling	1	1	84.673	8.3333	8.3503e-06	0.008342	1.3888e-05		sig
quantitative enrichment analysis	RaMP	Signaling by FGFR1	1	1	84.673	8.3333	8.3503e-06	0.008342	1.3888e-05		sig
quantitative enrichment analysis	RaMP	Signaling by FGFR2	1	1	84.673	8.3333	8.3503e-06	0.008342	1.3888e-05		sig
quantitative enrichment analysis	RaMP	Signaling by FGFR4	1	1	84.673	8.3333	8.3503e-06	0.008342	1.3888e-05		sig
quantitative enrichment analysis	RaMP	PI5P, PP2A and IER3 Regulate PI3K/AKT Signaling	1	1	84.673	8.3333	8.3503e-06	0.008342	1.3888e-05		sig
quantitative enrichment analysis	RaMP	Mitochondrial ABC transporters	1	1	84.673	8.3333	8.3503e-06	0.008342	1.3888e-05		sig
quantitative enrichment analysis	RaMP	Synthesis of Dolichyl-phosphate	1	1	84.673	8.3333	8.3503e-06	0.008342	1.3888e-05		sig
quantitative enrichment analysis	RaMP	Regulation of glycolysis by fructose 2,6-bisphosphate metabolism	1	1	84.673	8.3333	8.3503e-06	0.008342	1.3888e-05		sig
quantitative enrichment analysis	RaMP	Rev-mediated nuclear export of HIV RNA	1	1	84.673	8.3333	8.3503e-06	0.008342	1.3888e-05		sig
quantitative enrichment analysis	RaMP	Interactions of Rev with host cellular proteins	1	1	84.673	8.3333	8.3503e-06	0.008342	1.3888e-05		sig
quantitative enrichment analysis	RaMP	Semaphorin interactions	1	1	84.673	8.3333	8.3503e-06	0.008342	1.3888e-05		sig
quantitative enrichment analysis	RaMP	SEMA3A-Plexin repulsion signaling by inhibiting Integrin adhesion	1	1	84.673	8.3333	8.3503e-06	0.008342	1.3888e-05		sig
quantitative enrichment analysis	RaMP	Sema4D in semaphorin signaling	1	1	84.673	8.3333	8.3503e-06	0.008342	1.3888e-05		sig
quantitative enrichment analysis	RaMP	Sema4D mediated inhibition of cell attachment and migration	1	1	84.673	8.3333	8.3503e-06	0.008342	1.3888e-05		sig
quantitative enrichment analysis	RaMP	Cargo trafficking to the periciliary membrane	1	1	84.673	8.3333	8.3503e-06	0.008342	1.3888e-05		sig
quantitative enrichment analysis	RaMP	TBC/RABGAPs	1	1	84.673	8.3333	8.3503e-06	0.008342	1.3888e-05		sig
quantitative enrichment analysis	RaMP	Rab regulation of trafficking	1	1	84.673	8.3333	8.3503e-06	0.008342	1.3888e-05		sig
quantitative enrichment analysis	RaMP	Propionyl-CoA catabolism	1	1	84.673	8.3333	8.3503e-06	0.008342	1.3888e-05		sig
quantitative enrichment analysis	RaMP	MHC class II antigen presentation	1	1	84.673	8.3333	8.3503e-06	0.008342	1.3888e-05		sig
quantitative enrichment analysis	RaMP	Antigen Presentation: Folding, assembly and peptide loading of class I MHC	1	1	84.673	8.3333	8.3503e-06	0.008342	1.3888e-05		sig
quantitative enrichment analysis	RaMP	Mitochondrial translation initiation	1	1	84.673	8.3333	8.3503e-06	0.008342	1.3888e-05		sig
quantitative enrichment analysis	RaMP	Mitochondrial translation	1	1	84.673	8.3333	8.3503e-06	0.008342	1.3888e-05		sig
quantitative enrichment analysis	RaMP	Apoptosis	1	1	84.673	8.3333	8.3503e-06	0.008342	1.3888e-05		sig
quantitative enrichment analysis	RaMP	Intrinsic Pathway for Apoptosis	1	1	84.673	8.3333	8.3503e-06	0.008342	1.3888e-05		sig
quantitative enrichment analysis	RaMP	Activation of BAD and translocation to mitochondria	1	1	84.673	8.3333	8.3503e-06	0.008342	1.3888e-05		sig
quantitative enrichment analysis	RaMP	RAF-independent MAPK1/3 activation	1	1	84.673	8.3333	8.3503e-06	0.008342	1.3888e-05		sig
quantitative enrichment analysis	RaMP	Inhibition of replication initiation of damaged DNA by RB1/E2F1	1	1	84.673	8.3333	8.3503e-06	0.008342	1.3888e-05		sig
quantitative enrichment analysis	RaMP	E2F mediated regulation of DNA replication	1	1	84.673	8.3333	8.3503e-06	0.008342	1.3888e-05		sig
quantitative enrichment analysis	RaMP	Activation of BH3-only proteins	1	1	84.673	8.3333	8.3503e-06	0.008342	1.3888e-05		sig
quantitative enrichment analysis	RaMP	Mitochondrial protein import	1	1	84.673	8.3333	8.3503e-06	0.008342	1.3888e-05		sig
quantitative enrichment analysis	RaMP	Synthesis of PIPs at the ER membrane	1	1	84.673	8.3333	8.3503e-06	0.008342	1.3888e-05		sig
quantitative enrichment analysis	RaMP	Formation of ATP by chemiosmotic coupling	1	1	84.673	8.3333	8.3503e-06	0.008342	1.3888e-05		sig
quantitative enrichment analysis	RaMP	PP2A-mediated dephosphorylation of key metabolic factors	1	1	84.673	8.3333	8.3503e-06	0.008342	1.3888e-05		sig
quantitative enrichment analysis	RaMP	MyD88-independent TLR4 cascade	1	1	84.673	8.3333	8.3503e-06	0.008342	1.3888e-05		sig
quantitative enrichment analysis	RaMP	Toll Like Receptor 9 (TLR9) Cascade	1	1	84.673	8.3333	8.3503e-06	0.008342	1.3888e-05		sig
quantitative enrichment analysis	RaMP	Toll Like Receptor 10 (TLR10) Cascade	1	1	84.673	8.3333	8.3503e-06	0.008342	1.3888e-05		sig
quantitative enrichment analysis	RaMP	Toll Like Receptor 3 (TLR3) Cascade	1	1	84.673	8.3333	8.3503e-06	0.008342	1.3888e-05		sig
quantitative enrichment analysis	RaMP	Toll Like Receptor 5 (TLR5) Cascade	1	1	84.673	8.3333	8.3503e-06	0.008342	1.3888e-05		sig
quantitative enrichment analysis	RaMP	Toll Like Receptor 7/8 (TLR7/8) Cascade	1	1	84.673	8.3333	8.3503e-06	0.008342	1.3888e-05		sig
quantitative enrichment analysis	RaMP	Telomere Extension By Telomerase	1	1	84.673	8.3333	8.3503e-06	0.008342	1.3888e-05		sig
quantitative enrichment analysis	RaMP	Polymerase switching on the C-strand of the telomere	1	1	84.673	8.3333	8.3503e-06	0.008342	1.3888e-05		sig
quantitative enrichment analysis	RaMP	Retrograde neurotrophin signalling	1	1	84.673	8.3333	8.3503e-06	0.008342	1.3888e-05		sig
quantitative enrichment analysis	RaMP	Signaling by EGFR	1	1	84.673	8.3333	8.3503e-06	0.008342	1.3888e-05		sig
quantitative enrichment analysis	RaMP	GAB1 signalosome	1	1	84.673	8.3333	8.3503e-06	0.008342	1.3888e-05		sig
quantitative enrichment analysis	RaMP	EGFR downregulation	1	1	84.673	8.3333	8.3503e-06	0.008342	1.3888e-05		sig
quantitative enrichment analysis	RaMP	Synthesis of IPs in the ER lumen	1	1	84.673	8.3333	8.3503e-06	0.008342	1.3888e-05		sig
quantitative enrichment analysis	RaMP	Signaling by PDGF	1	1	84.673	8.3333	8.3503e-06	0.008342	1.3888e-05		sig
quantitative enrichment analysis	RaMP	Nuclear Events (kinase and transcription factor activation)	1	1	84.673	8.3333	8.3503e-06	0.008342	1.3888e-05		sig
quantitative enrichment analysis	RaMP	ERK/MAPK targets	1	1	84.673	8.3333	8.3503e-06	0.008342	1.3888e-05		sig
quantitative enrichment analysis	RaMP	ER to Golgi Anterograde Transport	1	1	84.673	8.3333	8.3503e-06	0.008342	1.3888e-05		sig
quantitative enrichment analysis	RaMP	TCR signaling	1	1	84.673	8.3333	8.3503e-06	0.008342	1.3888e-05		sig
quantitative enrichment analysis	RaMP	Downstream TCR signaling	1	1	84.673	8.3333	8.3503e-06	0.008342	1.3888e-05		sig
quantitative enrichment analysis	RaMP	Phosphorylation of CD3 and TCR zeta chains	1	1	84.673	8.3333	8.3503e-06	0.008342	1.3888e-05		sig
quantitative enrichment analysis	RaMP	Translocation of ZAP-70 to Immunological synapse	1	1	84.673	8.3333	8.3503e-06	0.008342	1.3888e-05		sig
quantitative enrichment analysis	RaMP	ERKs are inactivated	1	1	84.673	8.3333	8.3503e-06	0.008342	1.3888e-05		sig
quantitative enrichment analysis	RaMP	COPII-mediated vesicle transport	1	1	84.673	8.3333	8.3503e-06	0.008342	1.3888e-05		sig
quantitative enrichment analysis	RaMP	Abacavir transmembrane transport	1	1	84.673	8.3333	8.3503e-06	0.008342	1.3888e-05		sig
quantitative enrichment analysis	RaMP	Downregulation of TGF-beta receptor signaling	1	1	84.673	8.3333	8.3503e-06	0.008342	1.3888e-05		sig
quantitative enrichment analysis	RaMP	TGF-beta receptor signaling activates SMADs	1	1	84.673	8.3333	8.3503e-06	0.008342	1.3888e-05		sig
quantitative enrichment analysis	RaMP	Condensation of Prometaphase Chromosomes	1	1	84.673	8.3333	8.3503e-06	0.008342	1.3888e-05		sig
quantitative enrichment analysis	RaMP	Regulation of PLK1 Activity at G2/M Transition	1	1	84.673	8.3333	8.3503e-06	0.008342	1.3888e-05		sig
quantitative enrichment analysis	RaMP	Signaling by ROBO receptors	1	1	84.673	8.3333	8.3503e-06	0.008342	1.3888e-05		sig
quantitative enrichment analysis	RaMP	Costimulation by the CD28 family	1	1	84.673	8.3333	8.3503e-06	0.008342	1.3888e-05		sig
quantitative enrichment analysis	RaMP	CTLA4 inhibitory signaling	1	1	84.673	8.3333	8.3503e-06	0.008342	1.3888e-05		sig
quantitative enrichment analysis	RaMP	Lysosphingolipid and LPA receptors	1	1	84.673	8.3333	8.3503e-06	0.008342	1.3888e-05		sig
quantitative enrichment analysis	RaMP	Inactivation of CDC42 and RAC1	1	1	84.673	8.3333	8.3503e-06	0.008342	1.3888e-05		sig
quantitative enrichment analysis	RaMP	Interleukin-17 signaling	1	1	84.673	8.3333	8.3503e-06	0.008342	1.3888e-05		sig
quantitative enrichment analysis	RaMP	Signaling by Interleukins	1	1	84.673	8.3333	8.3503e-06	0.008342	1.3888e-05		sig
quantitative enrichment analysis	RaMP	MAPK targets/ Nuclear events mediated by MAP kinases	1	1	84.673	8.3333	8.3503e-06	0.008342	1.3888e-05		sig
quantitative enrichment analysis	RaMP	MAP kinase activation	1	1	84.673	8.3333	8.3503e-06	0.008342	1.3888e-05		sig
quantitative enrichment analysis	RaMP	Mitotic G1 phase and G1/S transition	1	1	84.673	8.3333	8.3503e-06	0.008342	1.3888e-05		sig
quantitative enrichment analysis	RaMP	VxPx cargo-targeting to cilium	1	1	84.673	8.3333	8.3503e-06	0.008342	1.3888e-05		sig
quantitative enrichment analysis	RaMP	RHO GTPases Activate ROCKs	1	1	84.673	8.3333	8.3503e-06	0.008342	1.3888e-05		sig
quantitative enrichment analysis	RaMP	APEX1-Independent Resolution of AP Sites via the Single Nucleotide Replacement Pathway	1	1	84.673	8.3333	8.3503e-06	0.008342	1.3888e-05		sig
quantitative enrichment analysis	RaMP	Negative regulation of MAPK pathway	1	1	84.673	8.3333	8.3503e-06	0.008342	1.3888e-05		sig
quantitative enrichment analysis	RaMP	HDR through Homologous Recombination (HRR)	1	1	84.673	8.3333	8.3503e-06	0.008342	1.3888e-05		sig
quantitative enrichment analysis	RaMP	MAPK6/MAPK4 signaling	1	1	84.673	8.3333	8.3503e-06	0.008342	1.3888e-05		sig
quantitative enrichment analysis	RaMP	Resolution of D-Loop Structures	1	1	84.673	8.3333	8.3503e-06	0.008342	1.3888e-05		sig
quantitative enrichment analysis	RaMP	Resolution of D-loop Structures through Synthesis-Dependent Strand Annealing (SDSA)	1	1	84.673	8.3333	8.3503e-06	0.008342	1.3888e-05		sig
quantitative enrichment analysis	RaMP	Resolution of D-loop Structures through Holliday Junction Intermediates	1	1	84.673	8.3333	8.3503e-06	0.008342	1.3888e-05		sig
quantitative enrichment analysis	RaMP	Formation of Incision Complex in GG-NER	1	1	84.673	8.3333	8.3503e-06	0.008342	1.3888e-05		sig
quantitative enrichment analysis	RaMP	Transcription-Coupled Nucleotide Excision Repair (TC-NER)	1	1	84.673	8.3333	8.3503e-06	0.008342	1.3888e-05		sig
quantitative enrichment analysis	RaMP	Regulation of TP53 Degradation	1	1	84.673	8.3333	8.3503e-06	0.008342	1.3888e-05		sig
quantitative enrichment analysis	RaMP	Regulation of TP53 Expression and Degradation	1	1	84.673	8.3333	8.3503e-06	0.008342	1.3888e-05		sig
quantitative enrichment analysis	RaMP	Signaling by MET	1	1	84.673	8.3333	8.3503e-06	0.008342	1.3888e-05		sig
quantitative enrichment analysis	RaMP	Negative regulation of MET activity	1	1	84.673	8.3333	8.3503e-06	0.008342	1.3888e-05		sig
quantitative enrichment analysis	RaMP	Cyclin E associated events during G1/S transition	1	1	84.673	8.3333	8.3503e-06	0.008342	1.3888e-05		sig
quantitative enrichment analysis	RaMP	G1/S Transition	1	1	84.673	8.3333	8.3503e-06	0.008342	1.3888e-05		sig
quantitative enrichment analysis	RaMP	Cyclin D associated events in G1	1	1	84.673	8.3333	8.3503e-06	0.008342	1.3888e-05		sig
quantitative enrichment analysis	RaMP	G1 Phase	1	1	84.673	8.3333	8.3503e-06	0.008342	1.3888e-05		sig
quantitative enrichment analysis	RaMP	Cyclin A:Cdk2-associated events at S phase entry	1	1	84.673	8.3333	8.3503e-06	0.008342	1.3888e-05		sig
quantitative enrichment analysis	RaMP	Insulin receptor recycling	1	1	84.673	8.3333	8.3503e-06	0.008342	1.3888e-05		sig
quantitative enrichment analysis	RaMP	Interferon gamma signaling	1	1	84.673	8.3333	8.3503e-06	0.008342	1.3888e-05		sig
quantitative enrichment analysis	RaMP	Regulation of IFNG signaling	1	1	84.673	8.3333	8.3503e-06	0.008342	1.3888e-05		sig
quantitative enrichment analysis	RaMP	Synthesis of PIPs in the nucleus	1	1	84.673	8.3333	8.3503e-06	0.008342	1.3888e-05		sig
quantitative enrichment analysis	RaMP	PTK6 Down-Regulation	1	1	84.673	8.3333	8.3503e-06	0.008342	1.3888e-05		sig
quantitative enrichment analysis	RaMP	Downregulation of ERBB2 signaling	1	1	84.673	8.3333	8.3503e-06	0.008342	1.3888e-05		sig
quantitative enrichment analysis	RaMP	Regulation of RUNX1 Expression and Activity	1	1	84.673	8.3333	8.3503e-06	0.008342	1.3888e-05		sig
quantitative enrichment analysis	RaMP	RHOA GTPase cycle	1	1	84.673	8.3333	8.3503e-06	0.008342	1.3888e-05		sig
quantitative enrichment analysis	RaMP	SLIT2:ROBO1 increases RHOA activity	1	1	84.673	8.3333	8.3503e-06	0.008342	1.3888e-05		sig
quantitative enrichment analysis	RaMP	RHOB GTPase cycle	1	1	84.673	8.3333	8.3503e-06	0.008342	1.3888e-05		sig
quantitative enrichment analysis	RaMP	RHOC GTPase cycle	1	1	84.673	8.3333	8.3503e-06	0.008342	1.3888e-05		sig
quantitative enrichment analysis	RaMP	CDC42 GTPase cycle	1	1	84.673	8.3333	8.3503e-06	0.008342	1.3888e-05		sig
quantitative enrichment analysis	RaMP	RAC2 GTPase cycle	1	1	84.673	8.3333	8.3503e-06	0.008342	1.3888e-05		sig
quantitative enrichment analysis	RaMP	RHOD GTPase cycle	1	1	84.673	8.3333	8.3503e-06	0.008342	1.3888e-05		sig
quantitative enrichment analysis	RaMP	RHOQ GTPase cycle	1	1	84.673	8.3333	8.3503e-06	0.008342	1.3888e-05		sig
quantitative enrichment analysis	RaMP	RHOG GTPase cycle	1	1	84.673	8.3333	8.3503e-06	0.008342	1.3888e-05		sig
quantitative enrichment analysis	RaMP	RHOJ GTPase cycle	1	1	84.673	8.3333	8.3503e-06	0.008342	1.3888e-05		sig
quantitative enrichment analysis	RaMP	RHOT2 GTPase cycle	1	1	84.673	8.3333	8.3503e-06	0.008342	1.3888e-05		sig
quantitative enrichment analysis	RaMP	RHOT1 GTPase cycle	1	1	84.673	8.3333	8.3503e-06	0.008342	1.3888e-05		sig
quantitative enrichment analysis	RaMP	Signaling by NTRK3 (TRKC)	1	1	84.673	8.3333	8.3503e-06	0.008342	1.3888e-05		sig
quantitative enrichment analysis	RaMP	RHOF GTPase cycle	1	1	84.673	8.3333	8.3503e-06	0.008342	1.3888e-05		sig
quantitative enrichment analysis	RaMP	Interferon alpha/beta signaling	1	1	84.673	8.3333	8.3503e-06	0.008342	1.3888e-05		sig
quantitative enrichment analysis	RaMP	Regulation of IFNA/IFNB signaling	1	1	84.673	8.3333	8.3503e-06	0.008342	1.3888e-05		sig
quantitative enrichment analysis	RaMP	TRIF(TICAM1)-mediated TLR4 signaling	1	1	84.673	8.3333	8.3503e-06	0.008342	1.3888e-05		sig
quantitative enrichment analysis	RaMP	FLT3 Signaling	1	1	84.673	8.3333	8.3503e-06	0.008342	1.3888e-05		sig
quantitative enrichment analysis	RaMP	Protein localization	1	1	84.673	8.3333	8.3503e-06	0.008342	1.3888e-05		sig
quantitative enrichment analysis	RaMP	Postmitotic nuclear pore complex (NPC) reformation	1	1	84.673	8.3333	8.3503e-06	0.008342	1.3888e-05		sig
quantitative enrichment analysis	RaMP	Suppression of apoptosis	1	1	84.673	8.3333	8.3503e-06	0.008342	1.3888e-05		sig
quantitative enrichment analysis	RaMP	Prevention of phagosomal-lysosomal fusion	1	1	84.673	8.3333	8.3503e-06	0.008342	1.3888e-05		sig
quantitative enrichment analysis	RaMP	Suppression of phagosomal maturation	1	1	84.673	8.3333	8.3503e-06	0.008342	1.3888e-05		sig
quantitative enrichment analysis	RaMP	Signaling by MRAS-complex mutants	1	1	84.673	8.3333	8.3503e-06	0.008342	1.3888e-05		sig
quantitative enrichment analysis	RaMP	Sealing of the nuclear envelope (NE) by ESCRT-III	1	1	84.673	8.3333	8.3503e-06	0.008342	1.3888e-05		sig
quantitative enrichment analysis	RaMP	RHOBTB3 ATPase cycle	1	1	84.673	8.3333	8.3503e-06	0.008342	1.3888e-05		sig
quantitative enrichment analysis	RaMP	Negative regulation of FLT3	1	1	84.673	8.3333	8.3503e-06	0.008342	1.3888e-05		sig
quantitative enrichment analysis	RaMP	Miro GTPase Cycle	1	1	84.673	8.3333	8.3503e-06	0.008342	1.3888e-05		sig
quantitative enrichment analysis	RaMP	Gain-of-function MRAS complexes activate RAF signaling	1	1	84.673	8.3333	8.3503e-06	0.008342	1.3888e-05		sig
quantitative enrichment analysis	RaMP	TRAF6 mediated induction of NFkB and MAP kinases upon TLR7/8 or 9 activation	1	1	84.673	8.3333	8.3503e-06	0.008342	1.3888e-05		sig
quantitative enrichment analysis	RaMP	MyD88 dependent cascade initiated on endosome	1	1	84.673	8.3333	8.3503e-06	0.008342	1.3888e-05		sig
quantitative enrichment analysis	RaMP	MyD88 cascade initiated on plasma membrane	1	1	84.673	8.3333	8.3503e-06	0.008342	1.3888e-05		sig
quantitative enrichment analysis	RaMP	Uptake of dietary cobalamins into enterocytes	1	1	84.673	8.3333	8.3503e-06	0.008342	1.3888e-05		sig
quantitative enrichment analysis	RaMP	Transport of RCbl within the body	1	1	84.673	8.3333	8.3503e-06	0.008342	1.3888e-05		sig
quantitative enrichment analysis	RaMP	Growth hormone receptor signaling	1	1	84.673	8.3333	8.3503e-06	0.008342	1.3888e-05		sig
quantitative enrichment analysis	RaMP	Influenza Infection	1	1	84.673	8.3333	8.3503e-06	0.008342	1.3888e-05		sig
quantitative enrichment analysis	RaMP	Dopamine Neurotransmitter Release Cycle	1	1	84.673	8.3333	8.3503e-06	0.008342	1.3888e-05		sig
quantitative enrichment analysis	RaMP	RNA polymerase II transcribes snRNA genes	1	1	84.673	8.3333	8.3503e-06	0.008342	1.3888e-05		sig
quantitative enrichment analysis	RaMP	Eukaryotic Translation Elongation	1	1	84.673	8.3333	8.3503e-06	0.008342	1.3888e-05		sig
quantitative enrichment analysis	RaMP	Peptide chain elongation	1	1	84.673	8.3333	8.3503e-06	0.008342	1.3888e-05		sig
quantitative enrichment analysis	RaMP	Mitochondrial translation elongation	1	1	84.673	8.3333	8.3503e-06	0.008342	1.3888e-05		sig
quantitative enrichment analysis	RaMP	Regulation of actin dynamics for phagocytic cup formation	1	1	84.673	8.3333	8.3503e-06	0.008342	1.3888e-05		sig
quantitative enrichment analysis	RaMP	Parasite infection	1	1	84.673	8.3333	8.3503e-06	0.008342	1.3888e-05		sig
quantitative enrichment analysis	RaMP	Leishmania phagocytosis	1	1	84.673	8.3333	8.3503e-06	0.008342	1.3888e-05		sig
quantitative enrichment analysis	RaMP	FCGR3A-mediated phagocytosis	1	1	84.673	8.3333	8.3503e-06	0.008342	1.3888e-05		sig
quantitative enrichment analysis	RaMP	Mitochondrial translation termination	1	1	84.673	8.3333	8.3503e-06	0.008342	1.3888e-05		sig
quantitative enrichment analysis	RaMP	Transcription of the HIV genome	1	1	84.673	8.3333	8.3503e-06	0.008342	1.3888e-05		sig
quantitative enrichment analysis	RaMP	Eukaryotic Translation Initiation	1	1	84.673	8.3333	8.3503e-06	0.008342	1.3888e-05		sig
quantitative enrichment analysis	RaMP	Activation of the mRNA upon binding of the cap-binding complex and eIFs, and subsequent binding to 43S	1	1	84.673	8.3333	8.3503e-06	0.008342	1.3888e-05		sig
quantitative enrichment analysis	RaMP	Ribosomal scanning and start codon recognition	1	1	84.673	8.3333	8.3503e-06	0.008342	1.3888e-05		sig
quantitative enrichment analysis	RaMP	GTP hydrolysis and joining of the 60S ribosomal subunit	1	1	84.673	8.3333	8.3503e-06	0.008342	1.3888e-05		sig
quantitative enrichment analysis	RaMP	Cap-dependent Translation Initiation	1	1	84.673	8.3333	8.3503e-06	0.008342	1.3888e-05		sig
quantitative enrichment analysis	RaMP	NCAM signaling for neurite out-growth	1	1	84.673	8.3333	8.3503e-06	0.008342	1.3888e-05		sig
quantitative enrichment analysis	RaMP	Spry regulation of FGF signaling	1	1	84.673	8.3333	8.3503e-06	0.008342	1.3888e-05		sig
quantitative enrichment analysis	RaMP	Transport of Mature mRNA derived from an Intron-Containing Transcript	1	1	84.673	8.3333	8.3503e-06	0.008342	1.3888e-05		sig
quantitative enrichment analysis	RaMP	trans-Golgi Network Vesicle Budding	1	1	84.673	8.3333	8.3503e-06	0.008342	1.3888e-05		sig
quantitative enrichment analysis	RaMP	Cooperation of Prefoldin and TriC/CCT in actin and tubulin folding	1	1	84.673	8.3333	8.3503e-06	0.008342	1.3888e-05		sig
quantitative enrichment analysis	RaMP	Formation of tubulin folding intermediates by CCT/TriC	1	1	84.673	8.3333	8.3503e-06	0.008342	1.3888e-05		sig
quantitative enrichment analysis	RaMP	Folding of actin by CCT/TriC	1	1	84.673	8.3333	8.3503e-06	0.008342	1.3888e-05		sig
quantitative enrichment analysis	RaMP	Chaperonin-mediated protein folding	1	1	84.673	8.3333	8.3503e-06	0.008342	1.3888e-05		sig
quantitative enrichment analysis	RaMP	Protein folding	1	1	84.673	8.3333	8.3503e-06	0.008342	1.3888e-05		sig
quantitative enrichment analysis	RaMP	Lysosome Vesicle Biogenesis	1	1	84.673	8.3333	8.3503e-06	0.008342	1.3888e-05		sig
quantitative enrichment analysis	RaMP	Golgi Associated Vesicle Biogenesis	1	1	84.673	8.3333	8.3503e-06	0.008342	1.3888e-05		sig
quantitative enrichment analysis	RaMP	Recycling pathway of L1	1	1	84.673	8.3333	8.3503e-06	0.008342	1.3888e-05		sig
quantitative enrichment analysis	RaMP	Dual incision in TC-NER	1	1	84.673	8.3333	8.3503e-06	0.008342	1.3888e-05		sig
quantitative enrichment analysis	RaMP	COPI-mediated anterograde transport	1	1	84.673	8.3333	8.3503e-06	0.008342	1.3888e-05		sig
quantitative enrichment analysis	RaMP	COPI-dependent Golgi-to-ER retrograde traffic	1	1	84.673	8.3333	8.3503e-06	0.008342	1.3888e-05		sig
quantitative enrichment analysis	RaMP	Cooperation of PDCL (PhLP1) and TRiC/CCT in G-protein beta folding	1	1	84.673	8.3333	8.3503e-06	0.008342	1.3888e-05		sig
quantitative enrichment analysis	RaMP	Activation of the pre-replicative complex	1	1	84.673	8.3333	8.3503e-06	0.008342	1.3888e-05		sig
quantitative enrichment analysis	RaMP	DNA Replication Pre-Initiation	1	1	84.673	8.3333	8.3503e-06	0.008342	1.3888e-05		sig
quantitative enrichment analysis	RaMP	Transport of Mature Transcript to Cytoplasm	1	1	84.673	8.3333	8.3503e-06	0.008342	1.3888e-05		sig
quantitative enrichment analysis	RaMP	Signal attenuation	1	1	84.673	8.3333	8.3503e-06	0.008342	1.3888e-05		sig
quantitative enrichment analysis	RaMP	PTK6 Regulates RHO GTPases, RAS GTPase and MAP kinases	1	1	84.673	8.3333	8.3503e-06	0.008342	1.3888e-05		sig
quantitative enrichment analysis	RaMP	Endosomal Sorting Complex Required For Transport (ESCRT)	1	1	84.673	8.3333	8.3503e-06	0.008342	1.3888e-05		sig
quantitative enrichment analysis	RaMP	Insertion of tail-anchored proteins into the endoplasmic reticulum membrane	1	1	84.673	8.3333	8.3503e-06	0.008342	1.3888e-05		sig
quantitative enrichment analysis	RaMP	Assembly and cell surface presentation of NMDA receptors	1	1	84.673	8.3333	8.3503e-06	0.008342	1.3888e-05		sig
quantitative enrichment analysis	RaMP	Signaling by CSF3 (G-CSF)	1	1	84.673	8.3333	8.3503e-06	0.008342	1.3888e-05		sig
quantitative enrichment analysis	RaMP	Export of Viral Ribonucleoproteins from Nucleus	1	1	84.673	8.3333	8.3503e-06	0.008342	1.3888e-05		sig
quantitative enrichment analysis	RaMP	NEP/NS2 Interacts with the Cellular Export Machinery	1	1	84.673	8.3333	8.3503e-06	0.008342	1.3888e-05		sig
quantitative enrichment analysis	RaMP	Post-chaperonin tubulin folding pathway	1	1	84.673	8.3333	8.3503e-06	0.008342	1.3888e-05		sig
quantitative enrichment analysis	RaMP	HSP90 chaperone cycle for steroid hormone receptors (SHR)	1	1	84.673	8.3333	8.3503e-06	0.008342	1.3888e-05		sig
quantitative enrichment analysis	RaMP	Calcium regulation in cardiac cells	1	1	84.673	8.3333	8.3503e-06	0.008342	1.3888e-05		sig
quantitative enrichment analysis	RaMP	G alpha (z) signaling events	1	1	84.673	8.3333	8.3503e-06	0.008342	1.3888e-05		sig
quantitative enrichment analysis	RaMP	Osteoblast signaling	1	1	84.673	8.3333	8.3503e-06	0.008342	1.3888e-05		sig
quantitative enrichment analysis	RaMP	Phosphoinositides metabolism	1	1	84.673	8.3333	8.3503e-06	0.008342	1.3888e-05		sig
quantitative enrichment analysis	RaMP	Endosomal sorting complex required for transport	1	1	84.673	8.3333	8.3503e-06	0.008342	1.3888e-05		sig
quantitative enrichment analysis	RaMP	Synthesis of bile acids and bile salts	7	7	65.316	8.3333	8.4877e-06	0.008342	1.4079e-05		sig
quantitative enrichment analysis	RaMP	Synthesis of bile acids and bile salts via 7alpha-hydroxycholesterol	7	7	65.316	8.3333	8.4877e-06	0.008342	1.4079e-05		sig
quantitative enrichment analysis	RaMP	Bile acid and bile salt metabolism	7	7	65.316	8.3333	8.4877e-06	0.008342	1.4079e-05		sig
quantitative enrichment analysis	RaMP	Cholesterol biosynthesis	4	4	60.66	8.3333	8.5384e-06	0.008342	1.415e-05		sig
quantitative enrichment analysis	RaMP	T cell modulation in pancreatic cancer	5	5	47.324	8.3333	8.5867e-06	0.008342	1.4218e-05		sig
quantitative enrichment analysis	RaMP	3-Phosphoglycerate dehydrogenase deficiency	11	11	43.994	8.3333	8.6431e-06	0.008342	1.4236e-05		sig
quantitative enrichment analysis	RaMP	Dihydropyrimidine Dehydrogenase Deficiency (DHPD)	11	11	43.994	8.3333	8.6431e-06	0.008342	1.4236e-05		sig
quantitative enrichment analysis	RaMP	Dimethylglycine Dehydrogenase Deficiency	11	11	43.994	8.3333	8.6431e-06	0.008342	1.4236e-05		sig
quantitative enrichment analysis	RaMP	Hyperglycinemia, non-ketotic	11	11	43.994	8.3333	8.6431e-06	0.008342	1.4236e-05		sig
quantitative enrichment analysis	RaMP	Non Ketotic Hyperglycinemia	11	11	43.994	8.3333	8.6431e-06	0.008342	1.4236e-05		sig
quantitative enrichment analysis	RaMP	Sarcosinemia	11	11	43.994	8.3333	8.6431e-06	0.008342	1.4236e-05		sig
quantitative enrichment analysis	RaMP	Biotin Metabolism	1	1	84.485	8.3333	8.9357e-06	0.008342	1.4653e-05		sig
quantitative enrichment analysis	RaMP	Deubiquitination	1	1	84.485	8.3333	8.9357e-06	0.008342	1.4653e-05		sig
quantitative enrichment analysis	RaMP	UCH proteinases	1	1	84.485	8.3333	8.9357e-06	0.008342	1.4653e-05		sig
quantitative enrichment analysis	RaMP	Biotinidase Deficiency	1	1	84.485	8.3333	8.9357e-06	0.008342	1.4653e-05		sig
quantitative enrichment analysis	RaMP	Multiple carboxylase deficiency, neonatal or early onset form	1	1	84.485	8.3333	8.9357e-06	0.008342	1.4653e-05		sig
quantitative enrichment analysis	RaMP	Synthesis of PC	8	8	55.736	8.3333	9.2607e-06	0.008342	1.5173e-05		sig
quantitative enrichment analysis	RaMP	Abacavir ADME	6	6	73.656	8.3333	9.3768e-06	0.008342	1.5336e-05		sig
quantitative enrichment analysis	RaMP	Abacavir transport and metabolism	6	6	73.656	8.3333	9.3768e-06	0.008342	1.5336e-05		sig
quantitative enrichment analysis	RaMP	Defective PGM1 causes PGM1-CDG	1	1	84.312	8.3333	9.507e-06	0.008342	1.5482e-05		sig
quantitative enrichment analysis	RaMP	Glycogen storage disease type Ia (G6PC)	1	1	84.312	8.3333	9.507e-06	0.008342	1.5482e-05		sig
quantitative enrichment analysis	RaMP	Severe congenital neutropenia type 4 (G6PC3)	1	1	84.312	8.3333	9.507e-06	0.008342	1.5482e-05		sig
quantitative enrichment analysis	RaMP	Synthesis of GDP-mannose	1	1	84.312	8.3333	9.507e-06	0.008342	1.5482e-05		sig
quantitative enrichment analysis	RaMP	Trehalose Degradation	1	1	84.312	8.3333	9.507e-06	0.008342	1.5482e-05		sig
quantitative enrichment analysis	RaMP	Serine biosynthesis	2	2	82.503	8.3333	9.6304e-06	0.008342	1.5629e-05		sig
quantitative enrichment analysis	RaMP	Glutamate binding, activation of AMPA receptors and synaptic plasticity	2	2	82.503	8.3333	9.6304e-06	0.008342	1.5629e-05		sig
quantitative enrichment analysis	RaMP	Sensory processing of sound	2	2	82.503	8.3333	9.6304e-06	0.008342	1.5629e-05		sig
quantitative enrichment analysis	RaMP	Sensory processing of sound by inner hair cells of the cochlea	2	2	82.503	8.3333	9.6304e-06	0.008342	1.5629e-05		sig
quantitative enrichment analysis	RaMP	Vitamin B6-dependent and responsive disorders	3	3	66.157	8.3333	9.923e-06	0.008342	1.609e-05		sig
quantitative enrichment analysis	RaMP	Mitochondrial iron-sulfur cluster biogenesis	3	3	50.223	8.3333	1.0028e-05	0.008342	1.6246e-05		sig
quantitative enrichment analysis	RaMP	Carnosine metabolism of glial cells	3	3	47.93	8.3333	1.0108e-05	0.008342	1.6361e-05		sig
quantitative enrichment analysis	RaMP	Nucleotide-like (purinergic) receptors	2	2	77.229	8.3333	1.0808e-05	0.008342	1.7479e-05		sig
quantitative enrichment analysis	RaMP	MTOR signalling	3	3	55.016	8.3333	1.0837e-05	0.008342	1.751e-05		sig
quantitative enrichment analysis	RaMP	Triglyceride biosynthesis	4	4	57.255	8.3333	1.0884e-05	0.008342	1.7571e-05		sig
quantitative enrichment analysis	RaMP	DNA Double Strand Break Response	4	4	54.777	8.3333	1.1295e-05	0.008342	1.822e-05		sig
quantitative enrichment analysis	RaMP	Protein repair	6	6	40.556	8.3333	1.1351e-05	0.008342	1.8295e-05		sig
quantitative enrichment analysis	RaMP	Metabolism of ingested H2SeO4 and H2SeO3 into H2Se	3	3	40.274	8.3333	1.1449e-05	0.008342	1.8421e-05		sig
quantitative enrichment analysis	RaMP	Sulfide oxidation to sulfate	3	3	40.274	8.3333	1.1449e-05	0.008342	1.8421e-05		sig
quantitative enrichment analysis	RaMP	Synthesis of bile acids and bile salts via 24-hydroxycholesterol	3	3	55.13	8.3333	1.1669e-05	0.008342	1.8758e-05		sig
quantitative enrichment analysis	RaMP	Diet-dependent trimethylamine/trimethylamine N-oxide metabolism	3	3	71.927	8.3333	1.1877e-05	0.0084208	1.9076e-05		sig
quantitative enrichment analysis	RaMP	HS-GAG biosynthesis	3	3	62.354	8.3333	1.2018e-05	0.0085085	1.9286e-05		sig
quantitative enrichment analysis	RaMP	Beta-mercaptolactate-cysteine disulfiduria	3	3	76.679	8.3333	1.2322e-05	0.0087119	1.9724e-05		sig
quantitative enrichment analysis	RaMP	Cysteine Metabolism	3	3	76.679	8.3333	1.2322e-05	0.0087119	1.9724e-05		sig
quantitative enrichment analysis	RaMP	Cystinosis, ocular nonnephropathic	3	3	76.679	8.3333	1.2322e-05	0.0087119	1.9724e-05		sig
quantitative enrichment analysis	RaMP	Fructose and mannose metabolism	2	2	82.545	8.3333	1.2355e-05	0.0087119	1.9726e-05		sig
quantitative enrichment analysis	RaMP	Fructose intolerance, hereditary	2	2	82.545	8.3333	1.2355e-05	0.0087119	1.9726e-05		sig
quantitative enrichment analysis	RaMP	Fructosuria	2	2	82.545	8.3333	1.2355e-05	0.0087119	1.9726e-05		sig
quantitative enrichment analysis	RaMP	Adaptive Immune System	2	2	80.001	8.3333	1.2593e-05	0.0088276	1.9802e-05		sig
quantitative enrichment analysis	RaMP	Class I MHC mediated antigen processing & presentation	2	2	80.001	8.3333	1.2593e-05	0.0088276	1.9802e-05		sig
quantitative enrichment analysis	RaMP	Vitamin B1 (thiamin) metabolism	2	2	80.001	8.3333	1.2593e-05	0.0088276	1.9802e-05		sig
quantitative enrichment analysis	RaMP	Translocation of SLC2A4 (GLUT4) to the plasma membrane	2	2	80.001	8.3333	1.2593e-05	0.0088276	1.9802e-05		sig
quantitative enrichment analysis	RaMP	DARPP-32 events	2	2	80.001	8.3333	1.2593e-05	0.0088276	1.9802e-05		sig
quantitative enrichment analysis	RaMP	Fc epsilon receptor (FCERI) signaling	2	2	80.001	8.3333	1.2593e-05	0.0088276	1.9802e-05		sig
quantitative enrichment analysis	RaMP	CLEC7A (Dectin-1) signaling	2	2	80.001	8.3333	1.2593e-05	0.0088276	1.9802e-05		sig
quantitative enrichment analysis	RaMP	Selenocysteine synthesis	2	2	80.001	8.3333	1.2593e-05	0.0088276	1.9802e-05		sig
quantitative enrichment analysis	RaMP	Insulin receptor signalling cascade	2	2	80.001	8.3333	1.2593e-05	0.0088276	1.9802e-05		sig
quantitative enrichment analysis	RaMP	Signaling by Insulin receptor	2	2	80.001	8.3333	1.2593e-05	0.0088276	1.9802e-05		sig
quantitative enrichment analysis	RaMP	Macroautophagy	2	2	80.001	8.3333	1.2593e-05	0.0088276	1.9802e-05		sig
quantitative enrichment analysis	RaMP	Energy dependent regulation of mTOR by LKB1-AMPK	2	2	80.001	8.3333	1.2593e-05	0.0088276	1.9802e-05		sig
quantitative enrichment analysis	RaMP	Interferon Signaling	2	2	80.001	8.3333	1.2593e-05	0.0088276	1.9802e-05		sig
quantitative enrichment analysis	RaMP	Autophagy	2	2	80.001	8.3333	1.2593e-05	0.0088276	1.9802e-05		sig
quantitative enrichment analysis	RaMP	tRNA processing in the nucleus	2	2	80.001	8.3333	1.2593e-05	0.0088276	1.9802e-05		sig
quantitative enrichment analysis	RaMP	RNA Polymerase II Transcription Initiation And Promoter Clearance	2	2	80.001	8.3333	1.2593e-05	0.0088276	1.9802e-05		sig
quantitative enrichment analysis	RaMP	Class I MHC mediated antigen processing and presentation	2	2	80.001	8.3333	1.2593e-05	0.0088276	1.9802e-05		sig
quantitative enrichment analysis	RaMP	1q21.1 copy number variation syndrome	2	2	80.001	8.3333	1.2593e-05	0.0088276	1.9802e-05		sig
quantitative enrichment analysis	RaMP	tRNA processing	9	9	53.039	8.3333	1.3242e-05	0.0090443	2.0806e-05		sig
quantitative enrichment analysis	RaMP	The canonical retinoid cycle in rods (twilight vision)	3	3	54.314	8.3333	1.366e-05	0.009316	2.1444e-05		sig
quantitative enrichment analysis	RaMP	Inositol transporters	1	1	83.06	8.3333	1.4591e-05	0.0099368	2.2869e-05		sig
quantitative enrichment analysis	RaMP	Joubert syndrome	1	1	83.06	8.3333	1.4591e-05	0.0099368	2.2869e-05		sig
quantitative enrichment analysis	RaMP	Nicotinate and nicotinamide metabolism	7	7	62.12	8.3333	1.4831e-05	0.01007	2.3224e-05		sig
quantitative enrichment analysis	RaMP	Acetylcholine synthesis	4	4	60.83	8.3333	1.5442e-05	0.01047	2.4162e-05		sig
quantitative enrichment analysis	RaMP	Sildenafil treatment	2	2	81.939	8.3333	1.5793e-05	0.010692	2.4689e-05		sig
quantitative enrichment analysis	RaMP	Codeine Action Pathway	2	2	64.848	8.3333	1.6153e-05	0.010919	2.521e-05		sig
quantitative enrichment analysis	RaMP	Morphine Action Pathway	2	2	64.848	8.3333	1.6153e-05	0.010919	2.521e-05		sig
quantitative enrichment analysis	RaMP	Sialic acid metabolism	3	3	77.314	8.3333	1.6259e-05	0.010959	2.5233e-05		sig
quantitative enrichment analysis	RaMP	Citric Acid Cycle	3	3	55.098	8.3333	1.6275e-05	0.010959	2.5233e-05		sig
quantitative enrichment analysis	RaMP	2-ketoglutarate dehydrogenase complex deficiency	3	3	55.098	8.3333	1.6275e-05	0.010959	2.5233e-05		sig
quantitative enrichment analysis	RaMP	Congenital lactic acidosis	3	3	55.098	8.3333	1.6275e-05	0.010959	2.5233e-05		sig
quantitative enrichment analysis	RaMP	Fumarase deficiency	3	3	55.098	8.3333	1.6275e-05	0.010959	2.5233e-05		sig
quantitative enrichment analysis	RaMP	Mitochondrial complex II deficiency	3	3	55.098	8.3333	1.6275e-05	0.010959	2.5233e-05		sig
quantitative enrichment analysis	RaMP	Pyruvate dehydrogenase deficiency (E2)	3	3	55.098	8.3333	1.6275e-05	0.010959	2.5233e-05		sig
quantitative enrichment analysis	RaMP	Pyruvate dehydrogenase deficiency (E3)	3	3	55.098	8.3333	1.6275e-05	0.010959	2.5233e-05		sig
quantitative enrichment analysis	RaMP	Abacavir metabolism	5	5	71.452	8.3333	1.6825e-05	0.011205	2.6064e-05		sig
quantitative enrichment analysis	RaMP	Pantothenate and CoA Biosynthesis	4	4	71.831	8.3333	1.7797e-05	0.011835	2.7547e-05		sig
quantitative enrichment analysis	RaMP	LDL clearance	2	2	45.03	8.3333	1.7974e-05	0.011935	2.7753e-05		sig
quantitative enrichment analysis	RaMP	Plasma lipoprotein clearance	2	2	45.03	8.3333	1.7974e-05	0.011935	2.7753e-05		sig
quantitative enrichment analysis	RaMP	Fatty Acids and Lipoproteins Transport in Hepatocytes	2	2	45.03	8.3333	1.7974e-05	0.011935	2.7753e-05		sig
quantitative enrichment analysis	RaMP	7q11.23 copy number variation syndrome	4	4	56.522	8.3333	1.8655e-05	0.012331	2.8707e-05		sig
quantitative enrichment analysis	RaMP	Glucuronidation	3	3	64.768	8.3333	1.8669e-05	0.012331	2.8707e-05		sig
quantitative enrichment analysis	RaMP	Chondroitin sulfate/dermatan sulfate metabolism	3	3	64.768	8.3333	1.8669e-05	0.012331	2.8707e-05		sig
quantitative enrichment analysis	RaMP	Diseases associated with glycosaminoglycan metabolism	3	3	64.768	8.3333	1.8669e-05	0.012331	2.8707e-05		sig
quantitative enrichment analysis	RaMP	Formation of the active cofactor, UDP-glucuronate	3	3	64.768	8.3333	1.8669e-05	0.012331	2.8707e-05		sig
quantitative enrichment analysis	RaMP	Passive transport by Aquaporins	2	2	48.33	8.3333	2.0383e-05	0.013371	3.1292e-05		sig
quantitative enrichment analysis	RaMP	Aquaporin-mediated transport	2	2	48.33	8.3333	2.0383e-05	0.013371	3.1292e-05		sig
quantitative enrichment analysis	RaMP	Ethanol effects on histone modifications	5	5	47.464	8.3333	2.0676e-05	0.013522	3.1716e-05		sig
quantitative enrichment analysis	RaMP	Phosphatidylethanolamine Biosynthesis	2	2	73.109	8.3333	2.0999e-05	0.013713	3.2185e-05		sig
quantitative enrichment analysis	RaMP	NAD+ metabolism	3	3	65.995	8.3333	2.3023e-05	0.015011	3.5259e-05		sig
quantitative enrichment analysis	RaMP	The phototransduction cascade	6	6	52.012	8.3333	2.3205e-05	0.015106	3.5507e-05		sig
quantitative enrichment analysis	RaMP	Transcriptional activation of mitochondrial biogenesis	4	4	53.899	8.3333	2.3768e-05	0.015449	3.634e-05		sig
quantitative enrichment analysis	RaMP	Vitamin B2 (riboflavin) metabolism	3	3	75.97	8.3333	2.4517e-05	0.015912	3.7455e-05		sig
quantitative enrichment analysis	RaMP	Platelet activation, signaling and aggregation	4	4	56.031	8.3333	2.4933e-05	0.016157	3.8059e-05		sig
quantitative enrichment analysis	RaMP	RNA Polymerase I Promoter Clearance	2	2	44.459	8.3333	2.5325e-05	0.016385	3.8594e-05		sig
quantitative enrichment analysis	RaMP	RNA Polymerase I Transcription	2	2	44.459	8.3333	2.5325e-05	0.016385	3.8594e-05		sig
quantitative enrichment analysis	RaMP	Binding and Uptake of Ligands by Scavenger Receptors	3	3	59.914	8.3333	2.5891e-05	0.016699	3.9392e-05		sig
quantitative enrichment analysis	RaMP	Scavenging by Class A Receptors	3	3	59.914	8.3333	2.5891e-05	0.016699	3.9392e-05		sig
quantitative enrichment analysis	RaMP	Sphingolipid pathway	2	2	66.808	8.3333	2.6068e-05	0.016762	3.963e-05		sig
quantitative enrichment analysis	RaMP	O-linked glycosylation	4	4	66.774	8.3333	2.6987e-05	0.017326	4.0994e-05		sig
quantitative enrichment analysis	RaMP	NAD+ biosynthetic pathways	2	2	68.94	8.3333	2.755e-05	0.017659	4.1815e-05		sig
quantitative enrichment analysis	RaMP	Proline catabolism	4	4	60.281	8.3333	2.9387e-05	0.018808	4.4568e-05		sig
quantitative enrichment analysis	RaMP	Extra-nuclear estrogen signaling	5	5	41.478	8.3333	2.9439e-05	0.018811	4.461e-05		sig
quantitative enrichment analysis	RaMP	rRNA processing	5	5	48.337	8.3333	3.1506e-05	0.020101	4.7628e-05		sig
quantitative enrichment analysis	RaMP	rRNA modification in the nucleus and cytosol	5	5	48.337	8.3333	3.1506e-05	0.020101	4.7628e-05		sig
quantitative enrichment analysis	RaMP	rRNA processing in the nucleus and cytosol	5	5	48.337	8.3333	3.1506e-05	0.020101	4.7628e-05		sig
quantitative enrichment analysis	RaMP	Synthesis of PA	5	5	68.583	8.3333	3.2095e-05	0.02038	4.8479e-05		sig
quantitative enrichment analysis	RaMP	Methionine de novo and salvage pathway	12	12	44.796	8.3333	3.2411e-05	0.020549	4.8917e-05		sig
quantitative enrichment analysis	RaMP	Hemostasis	9	9	51.413	8.3333	3.3344e-05	0.021107	5.0058e-05		sig
quantitative enrichment analysis	RaMP	GABA synthesis, release, reuptake and degradation	1	1	80.333	8.3333	3.3621e-05	0.021249	5.0058e-05		sig
quantitative enrichment analysis	RaMP	GABA synthesis	1	1	80.333	8.3333	3.3621e-05	0.021249	5.0058e-05		sig
quantitative enrichment analysis	RaMP	Degradation of GABA	1	1	80.333	8.3333	3.3621e-05	0.021249	5.0058e-05		sig
quantitative enrichment analysis	RaMP	Activation of AMPA receptors	1	1	80.333	8.3333	3.3621e-05	0.021249	5.0058e-05		sig
quantitative enrichment analysis	RaMP	Ionotropic activity of kainate receptors	1	1	80.333	8.3333	3.3621e-05	0.021249	5.0058e-05		sig
quantitative enrichment analysis	RaMP	Activation of Ca-permeable Kainate Receptor	1	1	80.333	8.3333	3.3621e-05	0.021249	5.0058e-05		sig
quantitative enrichment analysis	RaMP	Activation of kainate receptors upon glutamate binding	1	1	80.333	8.3333	3.3621e-05	0.021249	5.0058e-05		sig
quantitative enrichment analysis	RaMP	Activation of Na-permeable kainate receptors	1	1	80.333	8.3333	3.3621e-05	0.021249	5.0058e-05		sig
quantitative enrichment analysis	RaMP	Presynaptic function of Kainate receptors	1	1	80.333	8.3333	3.3621e-05	0.021249	5.0058e-05		sig
quantitative enrichment analysis	RaMP	Defective SLC17A8 causes autosomal dominant deafness 25 (DFNA25)	1	1	80.333	8.3333	3.3621e-05	0.021249	5.0058e-05		sig
quantitative enrichment analysis	RaMP	Vitamin D-sensitive calcium signaling in depression	1	1	80.333	8.3333	3.3621e-05	0.021249	5.0058e-05		sig
quantitative enrichment analysis	RaMP	Common pathways underlying drug addiction	1	1	80.333	8.3333	3.3621e-05	0.021249	5.0058e-05		sig
quantitative enrichment analysis	RaMP	Fragile X syndrome	1	1	80.333	8.3333	3.3621e-05	0.021249	5.0058e-05		sig
quantitative enrichment analysis	RaMP	GABA receptor signaling	1	1	80.333	8.3333	3.3621e-05	0.021249	5.0058e-05		sig
quantitative enrichment analysis	RaMP	Vitamin K metabolism and activation of dependent proteins	1	1	80.333	8.3333	3.3621e-05	0.021249	5.0058e-05		sig
quantitative enrichment analysis	RaMP	15q13.3 copy number variation syndrome	1	1	80.333	8.3333	3.3621e-05	0.021249	5.0058e-05		sig
quantitative enrichment analysis	RaMP	Visual phototransduction	9	9	43.567	8.3333	3.3746e-05	0.021249	5.0204e-05		sig
quantitative enrichment analysis	RaMP	Mitochondrial beta-oxidation	6	6	43.726	8.3333	3.4299e-05	0.021249	5.0986e-05		sig
quantitative enrichment analysis	RaMP	Signaling by NTRKs	2	2	74.69	8.3333	3.5826e-05	0.021997	5.3131e-05		sig
quantitative enrichment analysis	RaMP	Signaling by NTRK1 (TRKA)	2	2	74.69	8.3333	3.5826e-05	0.021997	5.3131e-05		sig
quantitative enrichment analysis	RaMP	Signaling by NTRK1	2	2	74.69	8.3333	3.5826e-05	0.021997	5.3131e-05		sig
quantitative enrichment analysis	RaMP	Defective SLC36A2 causes iminoglycinuria (IG) and hyperglycinuria (HG)	2	2	66.061	8.3333	3.6261e-05	0.022155	5.3732e-05		sig
quantitative enrichment analysis	RaMP	Proton-coupled neutral amino acid transporters	3	3	46.836	8.3333	3.6402e-05	0.022205	5.3899e-05		sig
quantitative enrichment analysis	RaMP	Synthesis of PI	2	2	77.926	8.3333	3.7736e-05	0.022981	5.583e-05		sig
quantitative enrichment analysis	RaMP	Ophthalmate biosynthesis in hepatocytes	2	2	62.305	8.3333	3.81e-05	0.023165	5.6324e-05		sig
quantitative enrichment analysis	RaMP	Variant SLC6A14 may confer susceptibility towards obesity	11	11	47.312	8.3333	3.9272e-05	0.023838	5.8011e-05		sig
quantitative enrichment analysis	RaMP	MTHFR deficiency	7	7	42.267	8.3333	3.9322e-05	0.023838	5.804e-05		sig
quantitative enrichment analysis	RaMP	A tetrasaccharide linker sequence is required for GAG synthesis	2	2	59.914	8.3333	3.9537e-05	0.02392	5.8312e-05		sig
quantitative enrichment analysis	RaMP	Synthesis of Prostaglandins (PG) and Thromboxanes (TX)	2	2	43.8	8.3333	4.3026e-05	0.025988	6.3357e-05		sig
quantitative enrichment analysis	RaMP	Leukotriene metabolic pathway	2	2	43.8	8.3333	4.3026e-05	0.025988	6.3357e-05		sig
quantitative enrichment analysis	RaMP	Nicotine Action Pathway	3	3	65.868	8.3333	4.3185e-05	0.025998	6.3542e-05		sig
quantitative enrichment analysis	RaMP	NO/cGMP/PKG mediated neuroprotection	3	3	53.569	8.3333	4.4546e-05	0.026772	6.5492e-05		sig
quantitative enrichment analysis	RaMP	Immune System	10	10	50.203	8.3333	4.5677e-05	0.027406	6.7103e-05		sig
quantitative enrichment analysis	RaMP	Norepinephrine Neurotransmitter Release Cycle	2	2	76.29	8.3333	4.6417e-05	0.027804	6.7924e-05		sig
quantitative enrichment analysis	RaMP	RHO GTPase cycle	2	2	76.29	8.3333	4.6417e-05	0.027804	6.7924e-05		sig
quantitative enrichment analysis	RaMP	RAC1 GTPase cycle	2	2	76.29	8.3333	4.6417e-05	0.027804	6.7924e-05		sig
quantitative enrichment analysis	RaMP	RAC3 GTPase cycle	2	2	76.29	8.3333	4.6417e-05	0.027804	6.7924e-05		sig
quantitative enrichment analysis	RaMP	2q13 copy number variation syndrome	2	2	76.29	8.3333	4.6417e-05	0.027804	6.7924e-05		sig
quantitative enrichment analysis	RaMP	16p11.2 proximal deletion syndrome	5	5	62.829	8.3333	4.893e-05	0.029064	7.1335e-05		sig
quantitative enrichment analysis	RaMP	Uptake and actions of bacterial toxins	1	1	78.95	8.3333	4.9204e-05	0.029178	7.1335e-05		sig
quantitative enrichment analysis	RaMP	POLB-Dependent Long Patch Base Excision Repair	1	1	78.95	8.3333	4.9204e-05	0.029178	7.1335e-05		sig
quantitative enrichment analysis	RaMP	Resolution of AP sites via the multiple-nucleotide patch replacement pathway	1	1	78.95	8.3333	4.9204e-05	0.029178	7.1335e-05		sig
quantitative enrichment analysis	RaMP	Degradation of AXIN	1	1	78.95	8.3333	4.9204e-05	0.029178	7.1335e-05		sig
quantitative enrichment analysis	RaMP	Uptake and function of diphtheria toxin	1	1	78.95	8.3333	4.9204e-05	0.029178	7.1335e-05		sig
quantitative enrichment analysis	RaMP	HDR through MMEJ (alt-NHEJ)	1	1	78.95	8.3333	4.9204e-05	0.029178	7.1335e-05		sig
quantitative enrichment analysis	RaMP	DNA Damage Recognition in GG-NER	1	1	78.95	8.3333	4.9204e-05	0.029178	7.1335e-05		sig
quantitative enrichment analysis	RaMP	PTEN Regulation	1	1	78.95	8.3333	4.9204e-05	0.029178	7.1335e-05		sig
quantitative enrichment analysis	RaMP	Regulation of PTEN stability and activity	1	1	78.95	8.3333	4.9204e-05	0.029178	7.1335e-05		sig
quantitative enrichment analysis	RaMP	Escape of Mtb from the phagocyte	1	1	78.95	8.3333	4.9204e-05	0.029178	7.1335e-05		sig
quantitative enrichment analysis	RaMP	Phagocyte cell death caused by cytosolic Mtb	1	1	78.95	8.3333	4.9204e-05	0.029178	7.1335e-05		sig
quantitative enrichment analysis	RaMP	Glycine, serine and threonine metabolism	14	14	42.748	8.3333	4.9849e-05	0.029178	7.2214e-05		sig
quantitative enrichment analysis	RaMP	Alanine metabolism	2	2	44.36	8.3333	5.2228e-05	0.030344	7.5543e-05		sig
quantitative enrichment analysis	RaMP	Glucose-Alanine Cycle	2	2	44.36	8.3333	5.2228e-05	0.030344	7.5543e-05		sig
quantitative enrichment analysis	RaMP	mRNA Capping	4	4	54.839	8.3333	5.462e-05	0.031625	7.8942e-05		sig
quantitative enrichment analysis	RaMP	Phosphatidylcholine Biosynthesis	5	5	56.337	8.3333	5.7213e-05	0.033069	8.2627e-05		sig
quantitative enrichment analysis	RaMP	Cysteine and methionine catabolism	11	11	50.26	8.3333	5.7717e-05	0.033302	8.3289e-05		sig
quantitative enrichment analysis	RaMP	Methionine Metabolism	12	12	50.652	8.3333	5.846e-05	0.033673	8.4297e-05		sig
quantitative enrichment analysis	RaMP	Chronic hyperglycemia impairment of neuron function	2	2	52.158	8.3333	5.9692e-05	0.034323	8.6008e-05		sig
quantitative enrichment analysis	RaMP	tRNA modification in the nucleus and cytosol	7	7	45.472	8.3333	6.1706e-05	0.035419	8.8842e-05		sig
quantitative enrichment analysis	RaMP	Acrylamide biotransformation and exposure biomarkers	2	2	68.971	8.3333	6.3266e-05	0.036252	9.1016e-05		sig
quantitative enrichment analysis	RaMP	Ion channel transport	3	3	50.177	8.3333	6.3508e-05	0.036327	9.1016e-05		sig
quantitative enrichment analysis	RaMP	Porphyrin Metabolism	3	3	65.484	8.3333	6.3556e-05	0.036327	9.1016e-05		sig
quantitative enrichment analysis	RaMP	Acute Intermittent Porphyria	3	3	65.484	8.3333	6.3556e-05	0.036327	9.1016e-05		sig
quantitative enrichment analysis	RaMP	Congenital Erythropoietic Porphyria (CEP) or Gunther Disease	3	3	65.484	8.3333	6.3556e-05	0.036327	9.1016e-05		sig
quantitative enrichment analysis	RaMP	Hereditary Coproporphyria (HCP)	3	3	65.484	8.3333	6.3556e-05	0.036327	9.1016e-05		sig
quantitative enrichment analysis	RaMP	Porphyria Variegata (PV)	3	3	65.484	8.3333	6.3556e-05	0.036327	9.1016e-05		sig
quantitative enrichment analysis	RaMP	Mercaptopurine Metabolism Pathway	5	5	55.111	8.3333	6.6246e-05	0.037495	9.4796e-05		sig
quantitative enrichment analysis	RaMP	Vitamin C (ascorbate) metabolism	4	4	41.662	8.3333	6.8724e-05	0.038829	9.8267e-05		sig
quantitative enrichment analysis	RaMP	Cystathionine Beta-Synthase Deficiency	11	11	47.953	8.3333	7.096e-05	0.040021	0.00010093		sig
quantitative enrichment analysis	RaMP	Glycine N-methyltransferase Deficiency	11	11	47.953	8.3333	7.096e-05	0.040021	0.00010093		sig
quantitative enrichment analysis	RaMP	Homocystinuria-megaloblastic anemia due to defect in cobalamin metabolism, cblG complementation type	11	11	47.953	8.3333	7.096e-05	0.040021	0.00010093		sig
quantitative enrichment analysis	RaMP	Hypermethioninemia	11	11	47.953	8.3333	7.096e-05	0.040021	0.00010093		sig
quantitative enrichment analysis	RaMP	Methionine Adenosyltransferase Deficiency	11	11	47.953	8.3333	7.096e-05	0.040021	0.00010093		sig
quantitative enrichment analysis	RaMP	Methylenetetrahydrofolate Reductase Deficiency (MTHFRD)	11	11	47.953	8.3333	7.096e-05	0.040021	0.00010093		sig
quantitative enrichment analysis	RaMP	S-Adenosylhomocysteine (SAH) Hydrolase Deficiency	11	11	47.953	8.3333	7.096e-05	0.040021	0.00010093		sig
quantitative enrichment analysis	RaMP	Butyrate Metabolism	2	2	71.618	8.3333	7.7678e-05	0.043267	0.00010982		sig
quantitative enrichment analysis	RaMP	Riboflavin Metabolism	2	2	71.618	8.3333	7.7678e-05	0.043267	0.00010982		sig
quantitative enrichment analysis	RaMP	Respiratory electron transport	2	2	71.618	8.3333	7.7678e-05	0.043267	0.00010982		sig
quantitative enrichment analysis	RaMP	Factors involved in megakaryocyte development and platelet production	2	2	71.618	8.3333	7.7678e-05	0.043267	0.00010982		sig
quantitative enrichment analysis	RaMP	Beta oxidation of butanoyl-CoA to acetyl-CoA	2	2	71.618	8.3333	7.7678e-05	0.043267	0.00010982		sig
quantitative enrichment analysis	RaMP	Mitochondrial Beta-Oxidation of Medium Chain Saturated Fatty Acids	2	2	71.618	8.3333	7.7678e-05	0.043267	0.00010982		sig
quantitative enrichment analysis	RaMP	Short-chain 3-hydroxyacyl-CoA dehydrogenase deficiency (SCHAD)	2	2	71.618	8.3333	7.7678e-05	0.043267	0.00010982		sig
quantitative enrichment analysis	RaMP	Riboflavin and CoQ disorders	2	2	71.618	8.3333	7.7678e-05	0.043267	0.00010982		sig
quantitative enrichment analysis	RaMP	Amino acid metabolism pathway excerpt: histidine catabolism extension	5	5	37.892	8.3333	8.0464e-05	0.044175	0.00011367		sig
quantitative enrichment analysis	RaMP	Acyl chain remodeling of DAG and TAG	2	2	45.384	8.3333	8.0672e-05	0.044208	0.00011388		sig
quantitative enrichment analysis	RaMP	Neurotransmitter clearance	5	5	52.424	8.3333	8.8001e-05	0.048137	0.00012413		sig
quantitative enrichment analysis	RaMP	Catecholamine biosynthesis	3	3	47.089	8.3333	8.9457e-05	0.048844	0.00012587		sig
quantitative enrichment analysis	RaMP	Aromatic L-Aminoacid Decarboxylase Deficiency	3	3	47.089	8.3333	8.9457e-05	0.048844	0.00012587		sig
quantitative enrichment analysis	RaMP	Tyrosine hydroxylase deficiency	3	3	47.089	8.3333	8.9457e-05	0.048844	0.00012587		sig
quantitative enrichment analysis	RaMP	One carbon pool by folate	2	2	74.12	8.3333	8.9638e-05	0.048844	0.00012587		sig
quantitative enrichment analysis	RaMP	Folate malabsorption, hereditary	2	2	74.12	8.3333	8.9638e-05	0.048844	0.00012587		sig
quantitative enrichment analysis	RaMP	Methotrexate Action Pathway	2	2	74.12	8.3333	8.9638e-05	0.048844	0.00012587		sig
quantitative enrichment analysis	RaMP	Opioid Signalling	3	3	65.789	8.3333	9.1946e-05	0.049651	0.00012872		sig
quantitative enrichment analysis	RaMP	G-protein mediated events	3	3	65.789	8.3333	9.1946e-05	0.049651	0.00012872		sig
quantitative enrichment analysis	RaMP	PLC beta mediated events	3	3	65.789	8.3333	9.1946e-05	0.049651	0.00012872		sig
quantitative enrichment analysis	RaMP	Opioid signaling	3	3	65.789	8.3333	9.1946e-05	0.049651	0.00012872		sig
quantitative enrichment analysis	RaMP	Leucine, isoleucine and valine metabolism	3	3	60.991	8.3333	9.7397e-05	0.052205	0.00013625		sig
quantitative enrichment analysis	RaMP	HIF1A and PPARG regulation of glycolysis	2	2	56.842	8.3333	9.8352e-05	0.052618	0.00013745		sig
quantitative enrichment analysis	RaMP	Creatine pathway	7	7	41.025	8.3333	9.8398e-05	0.052618	0.00013745		sig
quantitative enrichment analysis	RaMP	Thiamine Metabolism	1	1	75.329	8.3333	0.00012009	0.06401	0.0001615		sig
quantitative enrichment analysis	RaMP	SUMOylation	1	1	75.329	8.3333	0.00012009	0.06401	0.0001615		sig
quantitative enrichment analysis	RaMP	Calmodulin induced events	1	1	75.329	8.3333	0.00012009	0.06401	0.0001615		sig
quantitative enrichment analysis	RaMP	Cam-PDE 1 activation	1	1	75.329	8.3333	0.00012009	0.06401	0.0001615		sig
quantitative enrichment analysis	RaMP	CaM pathway	1	1	75.329	8.3333	0.00012009	0.06401	0.0001615		sig
quantitative enrichment analysis	RaMP	DAG and IP3 signaling	1	1	75.329	8.3333	0.00012009	0.06401	0.0001615		sig
quantitative enrichment analysis	RaMP	FCERI mediated NF-kB activation	1	1	75.329	8.3333	0.00012009	0.06401	0.0001615		sig
quantitative enrichment analysis	RaMP	Antigen processing: Ubiquitination & Proteasome degradation	1	1	75.329	8.3333	0.00012009	0.06401	0.0001615		sig
quantitative enrichment analysis	RaMP	PI3K Cascade	1	1	75.329	8.3333	0.00012009	0.06401	0.0001615		sig
quantitative enrichment analysis	RaMP	IRS-mediated signalling	1	1	75.329	8.3333	0.00012009	0.06401	0.0001615		sig
quantitative enrichment analysis	RaMP	Signaling by Type 1 Insulin-like Growth Factor 1 Receptor (IGF1R)	1	1	75.329	8.3333	0.00012009	0.06401	0.0001615		sig
quantitative enrichment analysis	RaMP	IGF1R signaling cascade	1	1	75.329	8.3333	0.00012009	0.06401	0.0001615		sig
quantitative enrichment analysis	RaMP	IRS-related events triggered by IGF1R	1	1	75.329	8.3333	0.00012009	0.06401	0.0001615		sig
quantitative enrichment analysis	RaMP	PKB-mediated events	1	1	75.329	8.3333	0.00012009	0.06401	0.0001615		sig
quantitative enrichment analysis	RaMP	Antiviral mechanism by IFN-stimulated genes	1	1	75.329	8.3333	0.00012009	0.06401	0.0001615		sig
quantitative enrichment analysis	RaMP	PDE3B signalling	1	1	75.329	8.3333	0.00012009	0.06401	0.0001615		sig
quantitative enrichment analysis	RaMP	Deadenylation of mRNA	1	1	75.329	8.3333	0.00012009	0.06401	0.0001615		sig
quantitative enrichment analysis	RaMP	Neddylation	1	1	75.329	8.3333	0.00012009	0.06401	0.0001615		sig
quantitative enrichment analysis	RaMP	OAS antiviral response	1	1	75.329	8.3333	0.00012009	0.06401	0.0001615		sig
quantitative enrichment analysis	RaMP	Selective autophagy	1	1	75.329	8.3333	0.00012009	0.06401	0.0001615		sig
quantitative enrichment analysis	RaMP	ISG15 antiviral mechanism	1	1	75.329	8.3333	0.00012009	0.06401	0.0001615		sig
quantitative enrichment analysis	RaMP	AMPK inhibits chREBP transcriptional activation activity	1	1	75.329	8.3333	0.00012009	0.06401	0.0001615		sig
quantitative enrichment analysis	RaMP	Activation of PPARGC1A (PGC-1alpha) by phosphorylation	1	1	75.329	8.3333	0.00012009	0.06401	0.0001615		sig
quantitative enrichment analysis	RaMP	SUMO is conjugated to E1 (UBA2:SAE1)	1	1	75.329	8.3333	0.00012009	0.06401	0.0001615		sig
quantitative enrichment analysis	RaMP	Processing and activation of SUMO	1	1	75.329	8.3333	0.00012009	0.06401	0.0001615		sig
quantitative enrichment analysis	RaMP	Mismatch Repair	1	1	75.329	8.3333	0.00012009	0.06401	0.0001615		sig
quantitative enrichment analysis	RaMP	Mismatch repair (MMR) directed by MSH2:MSH6 (MutSalpha)	1	1	75.329	8.3333	0.00012009	0.06401	0.0001615		sig
quantitative enrichment analysis	RaMP	Mismatch repair (MMR) directed by MSH2:MSH3 (MutSbeta)	1	1	75.329	8.3333	0.00012009	0.06401	0.0001615		sig
quantitative enrichment analysis	RaMP	Regulation of TP53 Activity through Phosphorylation	1	1	75.329	8.3333	0.00012009	0.06401	0.0001615		sig
quantitative enrichment analysis	RaMP	RNA Polymerase II Promoter Escape	1	1	75.329	8.3333	0.00012009	0.06401	0.0001615		sig
quantitative enrichment analysis	RaMP	Protein ubiquitination	1	1	75.329	8.3333	0.00012009	0.06401	0.0001615		sig
quantitative enrichment analysis	RaMP	Synthesis of active ubiquitin: roles of E1 and E2 enzymes	1	1	75.329	8.3333	0.00012009	0.06401	0.0001615		sig
quantitative enrichment analysis	RaMP	Lipophagy	1	1	75.329	8.3333	0.00012009	0.06401	0.0001615		sig
quantitative enrichment analysis	RaMP	Acylcarnitine Heptacosanoylcarnitine	1	1	75.329	8.3333	0.00012009	0.06401	0.0001615		sig
quantitative enrichment analysis	RaMP	Acylcarnitine Hexacosanoylcarnitine	1	1	75.329	8.3333	0.00012009	0.06401	0.0001615		sig
quantitative enrichment analysis	RaMP	Acylcarnitine Nonacosanoylcarnitine	1	1	75.329	8.3333	0.00012009	0.06401	0.0001615		sig
quantitative enrichment analysis	RaMP	Acylcarnitine Octacosanoylcarnitine	1	1	75.329	8.3333	0.00012009	0.06401	0.0001615		sig
quantitative enrichment analysis	RaMP	Acylcarnitine Pentacosanoylcarnitine	1	1	75.329	8.3333	0.00012009	0.06401	0.0001615		sig
quantitative enrichment analysis	RaMP	Ethanol Degradation	1	1	75.329	8.3333	0.00012009	0.06401	0.0001615		sig
quantitative enrichment analysis	RaMP	Abacavir Action Pathway	1	1	75.329	8.3333	0.00012009	0.06401	0.0001615		sig
quantitative enrichment analysis	RaMP	Delavirdine Action Pathway	1	1	75.329	8.3333	0.00012009	0.06401	0.0001615		sig
quantitative enrichment analysis	RaMP	Didanosine Action Pathway	1	1	75.329	8.3333	0.00012009	0.06401	0.0001615		sig
quantitative enrichment analysis	RaMP	Efavirenz Action Pathway	1	1	75.329	8.3333	0.00012009	0.06401	0.0001615		sig
quantitative enrichment analysis	RaMP	Emtricitabine Action Pathway	1	1	75.329	8.3333	0.00012009	0.06401	0.0001615		sig
quantitative enrichment analysis	RaMP	Lamivudine Action Pathway	1	1	75.329	8.3333	0.00012009	0.06401	0.0001615		sig
quantitative enrichment analysis	RaMP	Nevirapine Action Pathway	1	1	75.329	8.3333	0.00012009	0.06401	0.0001615		sig
quantitative enrichment analysis	RaMP	Rilpivirine Action Pathway	1	1	75.329	8.3333	0.00012009	0.06401	0.0001615		sig
quantitative enrichment analysis	RaMP	Stavudine Action Pathway	1	1	75.329	8.3333	0.00012009	0.06401	0.0001615		sig
quantitative enrichment analysis	RaMP	Zalcitabine Action Pathway	1	1	75.329	8.3333	0.00012009	0.06401	0.0001615		sig
quantitative enrichment analysis	RaMP	Zidovudine Action Pathway	1	1	75.329	8.3333	0.00012009	0.06401	0.0001615		sig
quantitative enrichment analysis	RaMP	Caloric restriction and aging	1	1	75.329	8.3333	0.00012009	0.06401	0.0001615		sig
quantitative enrichment analysis	RaMP	PI3K-Akt signaling pathway	1	1	75.329	8.3333	0.00012009	0.06401	0.0001615		sig
quantitative enrichment analysis	RaMP	Innate Immune System	9	9	45.856	8.3333	0.00012068	0.06401	0.00016218		sig
quantitative enrichment analysis	RaMP	Defective SLC3A1 causes cystinuria (CSNU)	3	3	58.35	8.3333	0.00013195	0.06401	0.00017707		sig
quantitative enrichment analysis	RaMP	Defective SLC7A9 causes cystinuria (CSNU)	3	3	58.35	8.3333	0.00013195	0.06401	0.00017707		sig
quantitative enrichment analysis	RaMP	Degradation of cysteine and homocysteine	7	7	46.22	8.3333	0.00013643	0.065212	0.00018294		sig
quantitative enrichment analysis	RaMP	Sensory perception of sour taste	1	1	74.664	8.3333	0.0001395	0.066544	0.00018654		sig
quantitative enrichment analysis	RaMP	Sodium-coupled sulphate, di- and tri-carboxylate transporters	1	1	74.664	8.3333	0.0001395	0.066544	0.00018654		sig
quantitative enrichment analysis	RaMP	Transfer of Acetyl Groups into Mitochondria	1	1	74.664	8.3333	0.0001395	0.066544	0.00018654		sig
quantitative enrichment analysis	RaMP	Fluoroacetic acid toxicity	1	1	74.664	8.3333	0.0001395	0.066544	0.00018654		sig
quantitative enrichment analysis	RaMP	Trans-sulfuration pathway	8	8	47.617	8.3333	0.00014509	0.068628	0.00019237		sig
quantitative enrichment analysis	RaMP	N-glycan trimming and elongation in the cis-Golgi	1	1	74.477	8.3333	0.00014541	0.068633	0.00019237		sig
quantitative enrichment analysis	RaMP	Reactions specific to the complex N-glycan synthesis pathway	1	1	74.477	8.3333	0.00014541	0.068633	0.00019237		sig
quantitative enrichment analysis	RaMP	FGFR3 ligand binding and activation	1	1	74.477	8.3333	0.00014541	0.068633	0.00019237		sig
quantitative enrichment analysis	RaMP	FGFR3c ligand binding and activation	1	1	74.477	8.3333	0.00014541	0.068633	0.00019237		sig
quantitative enrichment analysis	RaMP	Defective GNE causes sialuria, NK and IBM2	1	1	74.477	8.3333	0.00014541	0.068633	0.00019237		sig
quantitative enrichment analysis	RaMP	RIPK1-mediated regulated necrosis	1	1	74.477	8.3333	0.00014541	0.068633	0.00019237		sig
quantitative enrichment analysis	RaMP	Regulated Necrosis	1	1	74.477	8.3333	0.00014541	0.068633	0.00019237		sig
quantitative enrichment analysis	RaMP	Regulation of necroptotic cell death	1	1	74.477	8.3333	0.00014541	0.068633	0.00019237		sig
quantitative enrichment analysis	RaMP	Defective ALG14 causes ALG14-CMS	1	1	74.477	8.3333	0.00014541	0.068633	0.00019237		sig
quantitative enrichment analysis	RaMP	Reactions specific to the hybrid N-glycan synthesis pathway	1	1	74.477	8.3333	0.00014541	0.068633	0.00019237		sig
quantitative enrichment analysis	RaMP	Defective DPAGT1 causes CDG-1j, CMSTA2	1	1	74.477	8.3333	0.00014541	0.068633	0.00019237		sig
quantitative enrichment analysis	RaMP	Defective MGAT2 causes CDG-2a	1	1	74.477	8.3333	0.00014541	0.068633	0.00019237		sig
quantitative enrichment analysis	RaMP	Genetic causes of porto-sinusoidal vascular disease	1	1	74.477	8.3333	0.00014541	0.068633	0.00019237		sig
quantitative enrichment analysis	RaMP	Sialylation	1	1	74.477	8.3333	0.00014541	0.068633	0.00019237		sig
quantitative enrichment analysis	RaMP	Triglyceride metabolism	6	6	49.781	8.3333	0.00014647	0.068633	0.00019364		sig
quantitative enrichment analysis	RaMP	Cysteine formation from homocysteine	1	1	74.375	8.3333	0.00014873	0.068633	0.00019539		sig
quantitative enrichment analysis	RaMP	Gamma-cystathionase deficiency (CTH)	1	1	74.375	8.3333	0.00014873	0.068633	0.00019539		sig
quantitative enrichment analysis	RaMP	Homocysteine Degradation	1	1	74.375	8.3333	0.00014873	0.068633	0.00019539		sig
quantitative enrichment analysis	RaMP	Homocystinuria, cystathionine beta-synthase deficiency	1	1	74.375	8.3333	0.00014873	0.068633	0.00019539		sig
quantitative enrichment analysis	RaMP	Iron-sulfur cluster biogenesis	1	1	74.375	8.3333	0.00014873	0.068633	0.00019539		sig
quantitative enrichment analysis	RaMP	Familial partial lipodystrophy	1	1	74.375	8.3333	0.00014873	0.068633	0.00019539		sig
quantitative enrichment analysis	RaMP	Lamin A-processing pathway	1	1	74.375	8.3333	0.00014873	0.068633	0.00019539		sig
quantitative enrichment analysis	RaMP	Acquired partial lipodystrophy / Barraquer-Simons syndrome	1	1	74.375	8.3333	0.00014873	0.068633	0.00019539		sig
quantitative enrichment analysis	RaMP	Progeria-associated lipodystrophy	1	1	74.375	8.3333	0.00014873	0.068633	0.00019539		sig
quantitative enrichment analysis	RaMP	Thyroxine biosynthesis	2	2	51.76	8.3333	0.00015146	0.068633	0.00019884		sig
quantitative enrichment analysis	RaMP	Selenocompound metabolism	3	3	49.474	8.3333	0.00017146	0.076645	0.00022494		sig
quantitative enrichment analysis	RaMP	Inactivation, recovery and regulation of the phototransduction cascade	5	5	44.704	8.3333	0.00018159	0.080988	0.00023806		sig
quantitative enrichment analysis	RaMP	PI Metabolism	6	6	63.44	8.3333	0.00019034	0.0847	0.00024853		sig
quantitative enrichment analysis	RaMP	Chromatin modifying enzymes	3	3	44.812	8.3333	0.0001905	0.0847	0.00024853		sig
quantitative enrichment analysis	RaMP	Chromatin organization	3	3	44.812	8.3333	0.0001905	0.0847	0.00024853		sig
quantitative enrichment analysis	RaMP	Cellular Senescence	3	3	44.812	8.3333	0.0001905	0.0847	0.00024853		sig
quantitative enrichment analysis	RaMP	RAS processing	3	3	44.812	8.3333	0.0001905	0.0847	0.00024853		sig
quantitative enrichment analysis	RaMP	Formation of the beta-catenin:TCF transactivating complex	3	3	44.812	8.3333	0.0001905	0.0847	0.00024853		sig
quantitative enrichment analysis	RaMP	Positive epigenetic regulation of rRNA expression	3	3	44.812	8.3333	0.0001905	0.0847	0.00024853		sig
quantitative enrichment analysis	RaMP	Maturation of protein 3a	1	1	72.793	8.3333	0.0002086	0.091366	0.00027138		sig
quantitative enrichment analysis	RaMP	Synthesis of CL	1	1	72.793	8.3333	0.0002086	0.091366	0.00027138		sig
quantitative enrichment analysis	RaMP	Defective SLC35A1 causes congenital disorder of glycosylation 2F (CDG2F)	1	1	72.793	8.3333	0.0002086	0.091366	0.00027138		sig
quantitative enrichment analysis	RaMP	Termination of O-glycan biosynthesis	1	1	72.793	8.3333	0.0002086	0.091366	0.00027138		sig
quantitative enrichment analysis	RaMP	Methionine metabolism leading to sulfur amino acids and related disorders	10	10	49.611	8.3333	0.0002208	0.095826	0.00028705		sig
quantitative enrichment analysis	RaMP	Maturation of nucleoprotein	3	3	41.695	8.3333	0.00022462	0.097262	0.00029162		sig
quantitative enrichment analysis	RaMP	SIRT1 negatively regulates rRNA expression	3	3	41.695	8.3333	0.00022462	0.097262	0.00029162		sig
quantitative enrichment analysis	RaMP	Arsenic metabolism and reactive oxygen species generation	5	5	29.374	8.3333	0.00023601	0.10172	0.00030619		sig
quantitative enrichment analysis	RaMP	Histidine metabolism	6	6	45.509	8.3333	0.0002569	0.11047	0.00033283		sig
quantitative enrichment analysis	RaMP	Histidinemia	6	6	45.509	8.3333	0.0002569	0.11047	0.00033283		sig
quantitative enrichment analysis	RaMP	Methylation	8	8	40.094	8.3333	0.00027265	0.11669	0.000353		sig
quantitative enrichment analysis	RaMP	Mitochondrial Uncoupling	2	2	56.165	8.3333	0.00028533	0.12184	0.00036891		sig
quantitative enrichment analysis	RaMP	Oleoyl-phe metabolism	2	2	56.165	8.3333	0.00028533	0.12184	0.00036891		sig
quantitative enrichment analysis	RaMP	Cytosolic sulfonation of small molecules	3	3	53.92	8.3333	0.00030583	0.12998	0.00039514		sig
quantitative enrichment analysis	RaMP	Phosphatidylcholine catabolism	6	6	56.429	8.3333	0.00031699	0.1344	0.00040928		sig
quantitative enrichment analysis	RaMP	Celecoxib Action Pathway	5	5	40.138	8.3333	0.00032585	0.13784	0.00042014		sig
quantitative enrichment analysis	RaMP	Ibuprofen Action Pathway	5	5	40.138	8.3333	0.00032585	0.13784	0.00042014		sig
quantitative enrichment analysis	RaMP	Choline catabolism	4	4	54.812	8.3333	0.00032675	0.13784	0.000421		sig
quantitative enrichment analysis	RaMP	Disorders of folate metabolism and transport	5	5	45.87	8.3333	0.0003291	0.13822	0.00042375		sig
quantitative enrichment analysis	RaMP	Sulfur amino acid metabolism	14	14	39.985	8.3333	0.00033252	0.13933	0.00042786		sig
quantitative enrichment analysis	RaMP	Cobalamin (Cbl, vitamin B12) transport and metabolism	6	6	42.227	8.3333	0.00033432	0.13974	0.00042987		sig
quantitative enrichment analysis	RaMP	Signaling by Rho GTPases	3	3	63.315	8.3333	0.00033736	0.14068	0.0004329		sig
quantitative enrichment analysis	RaMP	RHO GTPase Effectors	3	3	63.315	8.3333	0.00033736	0.14068	0.0004329		sig
quantitative enrichment analysis	RaMP	Signaling by Rho GTPases, Miro GTPases and RHOBTB3	3	3	63.315	8.3333	0.00033736	0.14068	0.0004329		sig
quantitative enrichment analysis	RaMP	Ion transport by P-type ATPases	2	2	66.565	8.3333	0.00034447	0.14261	0.00044171		sig
quantitative enrichment analysis	RaMP	Pluripotent stem cell differentiation pathway	3	2	59.861	8.3333	0.00040186	0.16597	0.00051495		sig
quantitative enrichment analysis	RaMP	Histidine catabolism	5	5	42.898	8.3333	0.00041047	0.16912	0.00052563		sig
quantitative enrichment analysis	RaMP	Glycerophospholipid catabolism	5	5	59.193	8.3333	0.00042279	0.17377	0.00054103		sig
quantitative enrichment analysis	RaMP	SARS-CoV-2-host interactions	2	2	45.892	8.3333	0.00043058	0.17654	0.00055062		sig
quantitative enrichment analysis	RaMP	Gamma carboxylation, hypusine formation and arylsulfatase activation	5	5	33.831	8.3333	0.00044109	0.18041	0.00056368		sig
quantitative enrichment analysis	RaMP	Amyotrophic lateral sclerosis (ALS)	2	2	42.689	8.3333	0.00044872	0.18308	0.00057266		sig
quantitative enrichment analysis	RaMP	Physico-chemical features and toxicity-associated pathways	2	2	42.689	8.3333	0.00044872	0.18308	0.00057266		sig
quantitative enrichment analysis	RaMP	Circadian Clock	3	3	45.548	8.3333	0.00046804	0.19002	0.00059407		sig
quantitative enrichment analysis	RaMP	RORA activates gene expression	3	3	45.548	8.3333	0.00046804	0.19002	0.00059407		sig
quantitative enrichment analysis	RaMP	BMAL1:CLOCK,NPAS2 activates circadian gene expression	3	3	45.548	8.3333	0.00046804	0.19002	0.00059407		sig
quantitative enrichment analysis	RaMP	PPARA activates gene expression	3	3	45.548	8.3333	0.00046804	0.19002	0.00059407		sig
quantitative enrichment analysis	RaMP	Activation of gene expression by SREBF (SREBP)	3	3	45.548	8.3333	0.00046804	0.19002	0.00059407		sig
quantitative enrichment analysis	RaMP	Transcriptional regulation of white adipocyte differentiation	3	3	45.548	8.3333	0.00046804	0.19002	0.00059407		sig
quantitative enrichment analysis	RaMP	Regulation of lipid metabolism by PPARalpha	3	3	45.548	8.3333	0.00046804	0.19002	0.00059407		sig
quantitative enrichment analysis	RaMP	Cytoprotection by HMOX1	3	3	45.548	8.3333	0.00046804	0.19002	0.00059407		sig
quantitative enrichment analysis	RaMP	Regucalcin in proximal tubule epithelial kidney cells	2	2	40.187	8.3333	0.00049652	0.19762	0.0006298		sig
quantitative enrichment analysis	RaMP	Vitamin B6 Metabolism	1	1	67.907	8.3333	0.00053207	0.21123	0.00066456		sig
quantitative enrichment analysis	RaMP	Caffeine Metabolism	1	1	67.907	8.3333	0.00053207	0.21123	0.00066456		sig
quantitative enrichment analysis	RaMP	Vitamins B6 activation to pyridoxal phosphate	1	1	67.907	8.3333	0.00053207	0.21123	0.00066456		sig
quantitative enrichment analysis	RaMP	Interconversion of 2-oxoglutarate and 2-hydroxyglutarate	1	1	67.907	8.3333	0.00053207	0.21123	0.00066456		sig
quantitative enrichment analysis	RaMP	FMO oxidises nucleophiles	1	1	67.907	8.3333	0.00053207	0.21123	0.00066456		sig
quantitative enrichment analysis	RaMP	Electron transport from NADPH to Ferredoxin	1	1	67.907	8.3333	0.00053207	0.21123	0.00066456		sig
quantitative enrichment analysis	RaMP	Defective FMO3 causes TMAU	1	1	67.907	8.3333	0.00053207	0.21123	0.00066456		sig
quantitative enrichment analysis	RaMP	Metabolism of ingested MeSeO2H into MeSeH	1	1	67.907	8.3333	0.00053207	0.21123	0.00066456		sig
quantitative enrichment analysis	RaMP	NFE2L2 regulating anti-oxidant/detoxification enzymes	1	1	67.907	8.3333	0.00053207	0.21123	0.00066456		sig
quantitative enrichment analysis	RaMP	Defective MTR causes HMAG	1	1	67.907	8.3333	0.00053207	0.21123	0.00066456		sig
quantitative enrichment analysis	RaMP	NOSTRIN mediated eNOS trafficking	1	1	67.907	8.3333	0.00053207	0.21123	0.00066456		sig
quantitative enrichment analysis	RaMP	NOSIP mediated eNOS trafficking	1	1	67.907	8.3333	0.00053207	0.21123	0.00066456		sig
quantitative enrichment analysis	RaMP	Cytosolic iron-sulfur cluster assembly	1	1	67.907	8.3333	0.00053207	0.21123	0.00066456		sig
quantitative enrichment analysis	RaMP	Complex I biogenesis	1	1	67.907	8.3333	0.00053207	0.21123	0.00066456		sig
quantitative enrichment analysis	RaMP	Hypophosphatasia	1	1	67.907	8.3333	0.00053207	0.21123	0.00066456		sig
quantitative enrichment analysis	RaMP	Doxorubicin Metabolism Pathway	1	1	67.907	8.3333	0.00053207	0.21123	0.00066456		sig
quantitative enrichment analysis	RaMP	Citalopram Metabolism Pathway	1	1	67.907	8.3333	0.00053207	0.21123	0.00066456		sig
quantitative enrichment analysis	RaMP	Vitamin K Metabolism	1	1	67.907	8.3333	0.00053207	0.21123	0.00066456		sig
quantitative enrichment analysis	RaMP	Capecitabine Action Pathway	1	1	67.907	8.3333	0.00053207	0.21123	0.00066456		sig
quantitative enrichment analysis	RaMP	Capecitabine Metabolism Pathway	1	1	67.907	8.3333	0.00053207	0.21123	0.00066456		sig
quantitative enrichment analysis	RaMP	Glycerol Phosphate Shuttle	1	1	67.907	8.3333	0.00053207	0.21123	0.00066456		sig
quantitative enrichment analysis	RaMP	Catalytic cycle of mammalian flavin-containing monooxygenases (FMOs)	1	1	67.907	8.3333	0.00053207	0.21123	0.00066456		sig
quantitative enrichment analysis	RaMP	Electron transport chain: OXPHOS system in mitochondria	1	1	67.907	8.3333	0.00053207	0.21123	0.00066456		sig
quantitative enrichment analysis	RaMP	Cannabinoid receptor signaling	2	2	58.849	8.3333	0.00053627	0.21123	0.00066936		sig
quantitative enrichment analysis	RaMP	Primary bile acid biosynthesis	4	4	52.227	8.3333	0.0005551	0.21123	0.00068965		sig
quantitative enrichment analysis	RaMP	27-Hydroxylase Deficiency	4	4	52.227	8.3333	0.0005551	0.21123	0.00068965		sig
quantitative enrichment analysis	RaMP	Cerebrotendinous Xanthomatosis (CTX)	4	4	52.227	8.3333	0.0005551	0.21123	0.00068965		sig
quantitative enrichment analysis	RaMP	Congenital Bile Acid Synthesis Defect Type II	4	4	52.227	8.3333	0.0005551	0.21123	0.00068965		sig
quantitative enrichment analysis	RaMP	Congenital Bile Acid Synthesis Defect Type III	4	4	52.227	8.3333	0.0005551	0.21123	0.00068965		sig
quantitative enrichment analysis	RaMP	Familial Hypercholanemia (FHCA)	4	4	52.227	8.3333	0.0005551	0.21123	0.00068965		sig
quantitative enrichment analysis	RaMP	Zellweger Syndrome	4	4	52.227	8.3333	0.0005551	0.21123	0.00068965		sig
quantitative enrichment analysis	RaMP	Synthesis of PG	5	5	52.394	8.3333	0.00059428	0.21751	0.00073784		sig
quantitative enrichment analysis	RaMP	Ca-dependent events	2	2	56.347	8.3333	0.00060983	0.22259	0.00075664		sig
quantitative enrichment analysis	RaMP	Acetaminophen Metabolism Pathway	2	2	40.156	8.3333	0.00069118	0.25159	0.000857		sig
quantitative enrichment analysis	RaMP	Sphingolipid metabolism: integrated pathway	3	3	45.481	8.3333	0.00070445	0.25571	0.00087288		sig
quantitative enrichment analysis	RaMP	Sarcosine Oncometabolite Pathway	6	6	44.23	8.3333	0.00073577	0.26635	0.00091109		sig
quantitative enrichment analysis	RaMP	Valproic Acid Metabolism Pathway	3	3	57.771	8.3333	0.00076244	0.27524	0.00094349		sig
quantitative enrichment analysis	RaMP	Folate metabolism	8	8	37.263	8.3333	0.00077607	0.27939	0.00095973		sig
quantitative enrichment analysis	RaMP	Activation of TRKA receptors	1	1	64.708	8.3333	0.00091482	0.32842	0.0011254		sig
quantitative enrichment analysis	RaMP	NGF-independant TRKA activation	1	1	64.708	8.3333	0.00091482	0.32842	0.0011254		sig
quantitative enrichment analysis	RaMP	DNA Damage Reversal	1	1	64.708	8.3333	0.00091482	0.32842	0.0011254		sig
quantitative enrichment analysis	RaMP	Reversal of alkylation damage by DNA dioxygenases	1	1	64.708	8.3333	0.00091482	0.32842	0.0011254		sig
quantitative enrichment analysis	RaMP	ADORA2B mediated anti-inflammatory cytokines production	1	1	64.708	8.3333	0.00091482	0.32842	0.0011254		sig
quantitative enrichment analysis	RaMP	Defective ADA disrupts (deoxy)adenosine deamination	1	1	64.708	8.3333	0.00091482	0.32842	0.0011254		sig
quantitative enrichment analysis	RaMP	Intracellular Signalling Through Adenosine Receptor A2a and Adenosine	1	1	64.708	8.3333	0.00091482	0.32842	0.0011254		sig
quantitative enrichment analysis	RaMP	Intracellular Signalling Through Adenosine Receptor A2b and Adenosine	1	1	64.708	8.3333	0.00091482	0.32842	0.0011254		sig
quantitative enrichment analysis	RaMP	Nucleotide GPCRs	2	2	39.226	8.3333	0.00093922	0.32967	0.0011546		sig
quantitative enrichment analysis	RaMP	Fcgamma receptor (FCGR) dependent phagocytosis	3	3	56.831	8.3333	0.0010062	0.35219	0.0012354		sig
quantitative enrichment analysis	RaMP	Role of phospholipids in phagocytosis	3	3	56.831	8.3333	0.0010062	0.35219	0.0012354		sig
quantitative enrichment analysis	RaMP	Heme degradation	2	2	57.374	8.3333	0.0010458	0.36393	0.0012823		sig
quantitative enrichment analysis	RaMP	Prednisone ADME	2	2	57.374	8.3333	0.0010458	0.36393	0.0012823		sig
quantitative enrichment analysis	RaMP	Defective SLC27A4 causes ichthyosis prematurity syndrome (IPS)	2	2	39.134	8.3333	0.0010594	0.36655	0.0012964		sig
quantitative enrichment analysis	RaMP	Transport of fatty acids	2	2	39.134	8.3333	0.0010594	0.36655	0.0012964		sig
quantitative enrichment analysis	RaMP	Octadecanoid formation from linoleic acid	2	2	39.134	8.3333	0.0010594	0.36655	0.0012964		sig
quantitative enrichment analysis	RaMP	SARS-CoV-2 Genome Replication and Transcription	3	3	43.602	8.3333	0.0010746	0.3686	0.0013015		sig
quantitative enrichment analysis	RaMP	Replication of the SARS-CoV-2 genome	3	3	43.602	8.3333	0.0010746	0.3686	0.0013015		sig
quantitative enrichment analysis	RaMP	Transcription of SARS-CoV-2 sgRNAs	3	3	43.602	8.3333	0.0010746	0.3686	0.0013015		sig
quantitative enrichment analysis	RaMP	Early SARS-CoV-2 Infection Events	3	3	43.602	8.3333	0.0010746	0.3686	0.0013015		sig
quantitative enrichment analysis	RaMP	SARS-CoV-1 Genome Replication and Transcription	3	3	43.602	8.3333	0.0010746	0.3686	0.0013015		sig
quantitative enrichment analysis	RaMP	Replication of the SARS-CoV-1 genome	3	3	43.602	8.3333	0.0010746	0.3686	0.0013015		sig
quantitative enrichment analysis	RaMP	Transcription of SARS-CoV-1 sgRNAs	3	3	43.602	8.3333	0.0010746	0.3686	0.0013015		sig
quantitative enrichment analysis	RaMP	Mitotic Prophase	3	3	43.602	8.3333	0.0010746	0.3686	0.0013015		sig
quantitative enrichment analysis	RaMP	MicroRNA (miRNA) biogenesis	3	3	43.602	8.3333	0.0010746	0.3686	0.0013015		sig
quantitative enrichment analysis	RaMP	Gene Silencing by RNA	3	3	43.602	8.3333	0.0010746	0.3686	0.0013015		sig
quantitative enrichment analysis	RaMP	Mitotic G2-G2/M phases	3	3	43.602	8.3333	0.0010746	0.3686	0.0013015		sig
quantitative enrichment analysis	RaMP	Recruitment and ATM-mediated phosphorylation of repair and signaling proteins at DNA double strand breaks	3	3	43.602	8.3333	0.0010746	0.3686	0.0013015		sig
quantitative enrichment analysis	RaMP	Cyclin A/B1/B2 associated events during G2/M transition	3	3	43.602	8.3333	0.0010746	0.3686	0.0013015		sig
quantitative enrichment analysis	RaMP	G2/M Transition	3	3	43.602	8.3333	0.0010746	0.3686	0.0013015		sig
quantitative enrichment analysis	RaMP	Eukaryotic Translation Termination	3	3	43.602	8.3333	0.0010746	0.3686	0.0013015		sig
quantitative enrichment analysis	RaMP	Transcriptional regulation by RUNX1	3	3	43.602	8.3333	0.0010746	0.3686	0.0013015		sig
quantitative enrichment analysis	RaMP	Chondroitin sulfate biosynthesis	2	2	52.277	8.3333	0.0011143	0.3686	0.0013452		sig
quantitative enrichment analysis	RaMP	Defective EXT2 causes exostoses 2	2	2	52.277	8.3333	0.0011143	0.3686	0.0013452		sig
quantitative enrichment analysis	RaMP	Defective EXT1 causes exostoses 1, TRPS2 and CHDS	2	2	52.277	8.3333	0.0011143	0.3686	0.0013452		sig
quantitative enrichment analysis	RaMP	Defective SLC35D1 causes SCHBCKD	2	2	52.277	8.3333	0.0011143	0.3686	0.0013452		sig
quantitative enrichment analysis	RaMP	Defective CHSY1 causes TPBS	2	2	52.277	8.3333	0.0011143	0.3686	0.0013452		sig
quantitative enrichment analysis	RaMP	tRNA modification in the mitochondrion	3	3	40.17	8.3333	0.0012655	0.40749	0.0015267		sig
quantitative enrichment analysis	RaMP	Sterol regulatory element-binding proteins (SREBP) signaling	2	2	43.972	8.3333	0.0012926	0.41494	0.0015585		sig
quantitative enrichment analysis	RaMP	Linoleic acid oxylipin metabolism	1	1	60.867	8.3333	0.0016542	0.52933	0.0019931		sig
quantitative enrichment analysis	RaMP	One-carbon metabolism	5	5	39.495	8.3333	0.0017497	0.55816	0.0021068		sig
quantitative enrichment analysis	RaMP	Folate-alcohol and cancer pathway hypotheses	3	3	41.177	8.3333	0.0017508	0.55816	0.0021068		sig
quantitative enrichment analysis	RaMP	Hydroxycarboxylic acid-binding receptors	1	1	60.105	8.3333	0.0018485	0.58596	0.002213		sig
quantitative enrichment analysis	RaMP	Olfactory Signaling Pathway	1	1	60.105	8.3333	0.0018485	0.58596	0.002213		sig
quantitative enrichment analysis	RaMP	Proton-coupled monocarboxylate transport	1	1	60.105	8.3333	0.0018485	0.58596	0.002213		sig
quantitative enrichment analysis	RaMP	Defective SLC16A1 causes symptomatic deficiency in lactate transport (SDLT)	1	1	60.105	8.3333	0.0018485	0.58596	0.002213		sig
quantitative enrichment analysis	RaMP	Multifunctional anion exchangers	1	1	60.105	8.3333	0.0018485	0.58596	0.002213		sig
quantitative enrichment analysis	RaMP	Organic anion transport	1	1	60.105	8.3333	0.0018485	0.58596	0.002213		sig
quantitative enrichment analysis	RaMP	Defective SLC22A12 causes renal hypouricemia 1 (RHUC1)	1	1	60.105	8.3333	0.0018485	0.58596	0.002213		sig
quantitative enrichment analysis	RaMP	Interactions of natural killer cells in pancreatic cancer	1	1	60.105	8.3333	0.0018485	0.58596	0.002213		sig
quantitative enrichment analysis	RaMP	Insulin processing	2	2	44.765	8.3333	0.0019557	0.60432	0.0023399		sig
quantitative enrichment analysis	RaMP	Synthesis of diphthamide-EEF2	4	4	36.009	8.3333	0.0020247	0.62361	0.0024209		sig
quantitative enrichment analysis	RaMP	Gut-liver indole metabolism	1	1	58.929	8.3333	0.0021858	0.67105	0.0026118		sig
quantitative enrichment analysis	RaMP	Triglyceride catabolism	5	5	42.077	8.3333	0.0022961	0.70261	0.0027419		sig
quantitative enrichment analysis	RaMP	Molybdenum cofactor biosynthesis	5	5	32.78	8.3333	0.0024377	0.7435	0.0029078		sig
quantitative enrichment analysis	RaMP	Cobalamin (Cbl) metabolism	5	5	33.738	8.3333	0.0024381	0.7435	0.0029078		sig
quantitative enrichment analysis	RaMP	Negative epigenetic regulation of rRNA expression	4	4	31.425	8.3333	0.002457	0.74448	0.0029285		sig
quantitative enrichment analysis	RaMP	ABC transporters in lipid homeostasis	2	2	43.216	8.3333	0.0025127	0.75884	0.002974		sig
quantitative enrichment analysis	RaMP	Toll-like Receptor Cascades	2	2	43.216	8.3333	0.0025127	0.75884	0.002974		sig
quantitative enrichment analysis	RaMP	ABC-family proteins mediated transport	2	2	43.216	8.3333	0.0025127	0.75884	0.002974		sig
quantitative enrichment analysis	RaMP	Hh mutants are degraded by ERAD	2	2	43.216	8.3333	0.0025127	0.75884	0.002974		sig
quantitative enrichment analysis	RaMP	Hh mutants abrogate ligand secretion	2	2	43.216	8.3333	0.0025127	0.75884	0.002974		sig
quantitative enrichment analysis	RaMP	ABC transporter disorders	2	2	43.216	8.3333	0.0025127	0.75884	0.002974		sig
quantitative enrichment analysis	RaMP	Diseases of signal transduction by growth factor receptors and second messengers	2	2	43.216	8.3333	0.0025127	0.75884	0.002974		sig
quantitative enrichment analysis	RaMP	Clathrin-mediated endocytosis	2	2	43.216	8.3333	0.0025127	0.75884	0.002974		sig
quantitative enrichment analysis	RaMP	Plasma lipoprotein remodeling	2	2	43.216	8.3333	0.0025127	0.75884	0.002974		sig
quantitative enrichment analysis	RaMP	HDL remodeling	2	2	43.216	8.3333	0.0025127	0.75884	0.002974		sig
quantitative enrichment analysis	RaMP	Vitamin D metabolism	2	2	43.216	8.3333	0.0025127	0.75884	0.002974		sig
quantitative enrichment analysis	RaMP	Defective SLC7A7 causes lysinuric protein intolerance (LPI)	2	2	45.282	8.3333	0.0025642	0.75884	0.003033		sig
quantitative enrichment analysis	RaMP	Linoleic acid metabolism affected by SARS-CoV-2	3	3	38.545	8.3333	0.0026961	0.78186	0.003187		sig
quantitative enrichment analysis	RaMP	Enzymatic degradation of dopamine by COMT	3	3	38.014	8.3333	0.0027332	0.78988	0.0032248		sig
quantitative enrichment analysis	RaMP	Dopamine clearance from the synaptic cleft	3	3	38.014	8.3333	0.0027332	0.78988	0.0032248		sig
quantitative enrichment analysis	RaMP	Ubiquinol biosynthesis	3	3	38.014	8.3333	0.0027332	0.78988	0.0032248		sig
quantitative enrichment analysis	RaMP	RHO GTPases Activate NADPH Oxidases	2	2	52.636	8.3333	0.0028284	0.80892	0.0033351		sig
quantitative enrichment analysis	RaMP	Synthesis of 5-eicosatetraenoic acids	3	3	30.094	8.3333	0.0035496	1	0.0041776		sig
quantitative enrichment analysis	RaMP	Synthesis of 12-eicosatetraenoic acid derivatives	3	3	30.094	8.3333	0.0035496	1	0.0041776		sig
quantitative enrichment analysis	RaMP	Synthesis of 15-eicosatetraenoic acid derivatives	3	3	30.094	8.3333	0.0035496	1	0.0041776		sig
quantitative enrichment analysis	RaMP	Orexin receptor pathway	3	3	40.055	8.3333	0.003648	1	0.0042907		sig
quantitative enrichment analysis	RaMP	Peptide hormone metabolism	7	7	36.87	8.3333	0.0038051	1	0.0044726		sig
quantitative enrichment analysis	RaMP	Metabolism of nitric oxide: NOS3 activation and regulation	2	2	36.476	8.3333	0.0038486	1	0.0045081		sig
quantitative enrichment analysis	RaMP	eNOS activation	2	2	36.476	8.3333	0.0038486	1	0.0045081		sig
quantitative enrichment analysis	RaMP	Signaling by VEGF	2	2	36.476	8.3333	0.0038486	1	0.0045081		sig
quantitative enrichment analysis	RaMP	VEGFA-VEGFR2 Pathway	2	2	36.476	8.3333	0.0038486	1	0.0045081		sig
quantitative enrichment analysis	RaMP	VEGFR2 mediated vascular permeability	2	2	36.476	8.3333	0.0038486	1	0.0045081		sig
quantitative enrichment analysis	RaMP	Cleavage of the damaged pyrimidine	2	2	34.414	8.3333	0.0038521	1	0.0045081		sig
quantitative enrichment analysis	RaMP	Depyrimidination	2	2	34.414	8.3333	0.0038521	1	0.0045081		sig
quantitative enrichment analysis	RaMP	Hydrolysis of LPE	1	1	53.58	8.3333	0.0044478	1	0.0051987		sig
quantitative enrichment analysis	RaMP	2q11.2 copy number variation syndrome	1	1	53.58	8.3333	0.0044478	1	0.0051987		sig
quantitative enrichment analysis	RaMP	Regulation of cholesterol biosynthesis by SREBP (SREBF)	4	4	34.601	8.3333	0.004455	1	0.0052008		sig
quantitative enrichment analysis	RaMP	Heme signaling	4	4	34.601	8.3333	0.004455	1	0.0052008		sig
quantitative enrichment analysis	RaMP	Tamoxifen Action Pathway	2	2	48.991	8.3333	0.0046635	1	0.005434		sig
quantitative enrichment analysis	RaMP	Tamoxifen Metabolism Pathway	2	2	48.991	8.3333	0.0046635	1	0.005434		sig
quantitative enrichment analysis	RaMP	Nicotine Metabolism Pathway	2	2	48.991	8.3333	0.0046635	1	0.005434		sig
quantitative enrichment analysis	RaMP	Threonine and 2-Oxobutanoate Degradation	2	2	34.644	8.3333	0.0050183	1	0.0058438		sig
quantitative enrichment analysis	RaMP	Cholesterol metabolism	2	2	41.046	8.3333	0.0053154	1	0.006182		sig
quantitative enrichment analysis	RaMP	Enterocyte cholesterol metabolism	2	2	41.046	8.3333	0.0053154	1	0.006182		sig
quantitative enrichment analysis	RaMP	Taurine and Hypotaurine Metabolism	3	3	40.794	8.3333	0.005365	1	0.0062359		sig
quantitative enrichment analysis	RaMP	Methionine salvage pathway	4	4	31.351	8.3333	0.005635	1	0.0065456		sig
quantitative enrichment analysis	RaMP	Biosynthesis of electrophilic Ï‰-3 PUFA oxo-derivatives	2	2	44.767	8.3333	0.0057955	1	0.0067238		sig
quantitative enrichment analysis	RaMP	Biosynthesis of electrophilic omega-3 PUFA oxo-derivatives	2	2	44.767	8.3333	0.0057955	1	0.0067238		sig
quantitative enrichment analysis	RaMP	Oxidative phosphorylation	2	2	45.315	8.3333	0.0058379	1	0.0067688		sig
quantitative enrichment analysis	RaMP	Metabolism of alpha-linolenic acid	2	2	49.116	8.3333	0.0059409	1	0.0068839		sig
quantitative enrichment analysis	RaMP	Biosynthesis of maresins	1	1	51.122	8.3333	0.0060149	1	0.0069612		sig
quantitative enrichment analysis	RaMP	Biosynthesis of maresin-like SPMs	1	1	51.122	8.3333	0.0060149	1	0.0069612		sig
quantitative enrichment analysis	RaMP	Vitamin B12 metabolism	6	6	32.432	8.3333	0.0063519	1	0.0073466		sig
quantitative enrichment analysis	RaMP	Formation of selenosugars for excretion	3	3	32.123	8.3333	0.0066554	1	0.0076929		sig
quantitative enrichment analysis	RaMP	Tolerance by Mtb to nitric oxide produced by macrophages	1	1	50.235	8.3333	0.0066843	1	0.0076978		sig
quantitative enrichment analysis	RaMP	Defective GGT1 causes GLUTH	1	1	50.235	8.3333	0.0066843	1	0.0076978		sig
quantitative enrichment analysis	RaMP	Cyclophosphamide Action Pathway	1	1	50.235	8.3333	0.0066843	1	0.0076978		sig
quantitative enrichment analysis	RaMP	Cyclophosphamide Metabolism Pathway	1	1	50.235	8.3333	0.0066843	1	0.0076978		sig
quantitative enrichment analysis	RaMP	Overview of nanoparticle effects	1	1	50.235	8.3333	0.0066843	1	0.0076978		sig
quantitative enrichment analysis	RaMP	Influenza A virus infection	1	1	50.235	8.3333	0.0066843	1	0.0076978		sig
quantitative enrichment analysis	RaMP	Free fatty acid receptors	5	5	33.712	8.3333	0.0068571	1	0.0078823		sig
quantitative enrichment analysis	RaMP	Synthesis, secretion, and inactivation of Glucagon-like Peptide-1 (GLP-1)	5	5	33.712	8.3333	0.0068571	1	0.0078823		sig
quantitative enrichment analysis	RaMP	Incretin synthesis, secretion, and inactivation	5	5	33.712	8.3333	0.0068571	1	0.0078823		sig
quantitative enrichment analysis	RaMP	Methylation pathways	4	4	33.805	8.3333	0.0069338	1	0.0079656		sig
quantitative enrichment analysis	RaMP	Phenytoin (Antiarrhythmic) Action Pathway	4	4	36.029	8.3333	0.0070108	1	0.0080491		sig
quantitative enrichment analysis	RaMP	Krebs cycle disorders	3	3	30.405	8.3333	0.0073576	1	0.0084421		sig
quantitative enrichment analysis	RaMP	Synthesis of PS	1	1	48.457	8.3333	0.0082206	1	0.0094208		sig
quantitative enrichment analysis	RaMP	Defective SLC5A7 causes distal hereditary motor neuronopathy 7A (HMN7A)	1	1	48.457	8.3333	0.0082206	1	0.0094208		sig
quantitative enrichment analysis	RaMP	Defects in vitamin and cofactor metabolism	2	2	34.65	8.3333	0.0089523	1	0.010234		sig
quantitative enrichment analysis	RaMP	Enzymatic degradation of Dopamine by monoamine oxidase	2	2	34.65	8.3333	0.0089523	1	0.010234		sig
quantitative enrichment analysis	RaMP	Defects in cobalamin (B12) metabolism	2	2	34.65	8.3333	0.0089523	1	0.010234		sig
quantitative enrichment analysis	RaMP	Defective MTRR causes HMAE	2	2	34.65	8.3333	0.0089523	1	0.010234		sig
quantitative enrichment analysis	RaMP	Omega-9 fatty acid synthesis	2	2	37.294	8.3333	0.009972	1	0.011393		sig
quantitative enrichment analysis	RaMP	Platelet homeostasis	3	3	31.784	8.3333	0.010989	1	0.012548		sig
quantitative enrichment analysis	RaMP	Spermidine and Spermine Biosynthesis	5	5	26.598	8.3333	0.011171	1	0.012748		sig
quantitative enrichment analysis	RaMP	Hydrolysis of LPC	3	3	41.191	8.3333	0.011998	1	0.013683		sig
quantitative enrichment analysis	RaMP	Defective AHCY causes HMAHCHD	1	1	44.74	8.3333	0.012424	1	0.01416		sig
quantitative enrichment analysis	RaMP	Glycerolipid Metabolism	2	2	35.187	8.3333	0.012704	1	0.014444		sig
quantitative enrichment analysis	RaMP	D-glyceric acidura	2	2	35.187	8.3333	0.012704	1	0.014444		sig
quantitative enrichment analysis	RaMP	Familial lipoprotein lipase deficiency	2	2	35.187	8.3333	0.012704	1	0.014444		sig
quantitative enrichment analysis	RaMP	Glycerol Kinase Deficiency	2	2	35.187	8.3333	0.012704	1	0.014444		sig
quantitative enrichment analysis	RaMP	Digestion	3	3	29.633	8.3333	0.013195	1	0.014984		sig
quantitative enrichment analysis	RaMP	Digestion and absorption	3	3	29.633	8.3333	0.013195	1	0.014984		sig
quantitative enrichment analysis	RaMP	Disturbed pathways in Duchenne Muscular Dystrophy	2	2	32.575	8.3333	0.013204	1	0.014985		sig
quantitative enrichment analysis	RaMP	Miscellaneous transport and binding events	3	3	30.961	8.3333	0.014474	1	0.016416		sig
quantitative enrichment analysis	RaMP	Vitamin B12 disorders	4	4	29.614	8.3333	0.014582	1	0.016529		sig
quantitative enrichment analysis	RaMP	Steroid Biosynthesis	2	2	34.833	8.3333	0.015794	1	0.017657		sig
quantitative enrichment analysis	RaMP	Alendronate Action Pathway	2	2	34.833	8.3333	0.015794	1	0.017657		sig
quantitative enrichment analysis	RaMP	Atorvastatin Action Pathway	2	2	34.833	8.3333	0.015794	1	0.017657		sig
quantitative enrichment analysis	RaMP	Cerivastatin Action Pathway	2	2	34.833	8.3333	0.015794	1	0.017657		sig
quantitative enrichment analysis	RaMP	CHILD Syndrome	2	2	34.833	8.3333	0.015794	1	0.017657		sig
quantitative enrichment analysis	RaMP	Cholesteryl ester storage disease	2	2	34.833	8.3333	0.015794	1	0.017657		sig
quantitative enrichment analysis	RaMP	Chondrodysplasia Punctata II, X Linked Dominant (CDPX2)	2	2	34.833	8.3333	0.015794	1	0.017657		sig
quantitative enrichment analysis	RaMP	Desmosterolosis	2	2	34.833	8.3333	0.015794	1	0.017657		sig
quantitative enrichment analysis	RaMP	Fluvastatin Action Pathway	2	2	34.833	8.3333	0.015794	1	0.017657		sig
quantitative enrichment analysis	RaMP	Hyper-IgD syndrome	2	2	34.833	8.3333	0.015794	1	0.017657		sig
quantitative enrichment analysis	RaMP	Hypercholesterolemia	2	2	34.833	8.3333	0.015794	1	0.017657		sig
quantitative enrichment analysis	RaMP	Ibandronate Action Pathway	2	2	34.833	8.3333	0.015794	1	0.017657		sig
quantitative enrichment analysis	RaMP	Lovastatin Action Pathway	2	2	34.833	8.3333	0.015794	1	0.017657		sig
quantitative enrichment analysis	RaMP	Lysosomal Acid Lipase Deficiency (Wolman Disease)	2	2	34.833	8.3333	0.015794	1	0.017657		sig
quantitative enrichment analysis	RaMP	Mevalonic aciduria	2	2	34.833	8.3333	0.015794	1	0.017657		sig
quantitative enrichment analysis	RaMP	Pamidronate Action Pathway	2	2	34.833	8.3333	0.015794	1	0.017657		sig
quantitative enrichment analysis	RaMP	Pravastatin Action Pathway	2	2	34.833	8.3333	0.015794	1	0.017657		sig
quantitative enrichment analysis	RaMP	Risedronate Action Pathway	2	2	34.833	8.3333	0.015794	1	0.017657		sig
quantitative enrichment analysis	RaMP	Rosuvastatin Action Pathway	2	2	34.833	8.3333	0.015794	1	0.017657		sig
quantitative enrichment analysis	RaMP	Simvastatin Action Pathway	2	2	34.833	8.3333	0.015794	1	0.017657		sig
quantitative enrichment analysis	RaMP	Smith-Lemli-Opitz Syndrome (SLOS)	2	2	34.833	8.3333	0.015794	1	0.017657		sig
quantitative enrichment analysis	RaMP	Wolman disease	2	2	34.833	8.3333	0.015794	1	0.017657		sig
quantitative enrichment analysis	RaMP	Zoledronate Action Pathway	2	2	34.833	8.3333	0.015794	1	0.017657		sig
quantitative enrichment analysis	RaMP	Biosynthesis of EPA-derived SPMs	3	3	30.443	8.3333	0.016274	1	0.018172		sig
quantitative enrichment analysis	RaMP	Biosynthesis of E-series 18(S)-resolvins	3	3	30.443	8.3333	0.016274	1	0.018172		sig
quantitative enrichment analysis	RaMP	Pleural mesothelioma	2	2	31.987	8.3333	0.017159	1	0.019149		sig
quantitative enrichment analysis	RaMP	Metabolism of fat-soluble vitamins	3	3	26.676	8.3333	0.019739	1	0.022002		sig
quantitative enrichment analysis	RaMP	Retinoid metabolism and transport	3	3	26.676	8.3333	0.019739	1	0.022002		sig
quantitative enrichment analysis	RaMP	Fatty acids	1	1	37.365	8.3333	0.02644	1	0.029041		sig
quantitative enrichment analysis	RaMP	Miscellaneous substrates	1	1	37.365	8.3333	0.02644	1	0.029041		sig
quantitative enrichment analysis	RaMP	Synthesis of (16-20)-hydroxyeicosatetraenoic acids (HETE)	1	1	37.365	8.3333	0.02644	1	0.029041		sig
quantitative enrichment analysis	RaMP	Defective CYP2U1 causes SPG56	1	1	37.365	8.3333	0.02644	1	0.029041		sig
quantitative enrichment analysis	RaMP	phospho-PLA2 pathway	1	1	37.365	8.3333	0.02644	1	0.029041		sig
quantitative enrichment analysis	RaMP	Synthesis of epoxy (EET) and dihydroxyeicosatrienoic acids (DHET)	1	1	37.365	8.3333	0.02644	1	0.029041		sig
quantitative enrichment analysis	RaMP	Synthesis of Hepoxilins (HX) and Trioxilins (TrX)	1	1	37.365	8.3333	0.02644	1	0.029041		sig
quantitative enrichment analysis	RaMP	COX reactions	1	1	37.365	8.3333	0.02644	1	0.029041		sig
quantitative enrichment analysis	RaMP	Fc Epsilon Receptor I Signaling in Mast Cells	1	1	37.365	8.3333	0.02644	1	0.029041		sig
quantitative enrichment analysis	RaMP	PDGF pathway	1	1	37.365	8.3333	0.02644	1	0.029041		sig
quantitative enrichment analysis	RaMP	Prostaglandin synthesis and regulation	1	1	37.365	8.3333	0.02644	1	0.029041		sig
quantitative enrichment analysis	RaMP	Spinal cord injury	1	1	37.365	8.3333	0.02644	1	0.029041		sig
quantitative enrichment analysis	RaMP	Nanoparticle triggered regulated necrosis	1	1	37.365	8.3333	0.02644	1	0.029041		sig
quantitative enrichment analysis	RaMP	Eicosanoid metabolism via cytochrome P450 monooxygenases pathway	1	1	37.365	8.3333	0.02644	1	0.029041		sig
quantitative enrichment analysis	RaMP	Relationship between inflammation, COX-2 and EGFR	1	1	37.365	8.3333	0.02644	1	0.029041		sig
quantitative enrichment analysis	RaMP	Arachidonic acid (AA, ARA) oxylipin metabolism	1	1	37.365	8.3333	0.02644	1	0.029041		sig
quantitative enrichment analysis	RaMP	Chromosomal and microsatellite instability in colorectal cancer	1	1	37.365	8.3333	0.02644	1	0.029041		sig
quantitative enrichment analysis	RaMP	Blood clotting and drug effects	1	1	37.365	8.3333	0.02644	1	0.029041		sig
quantitative enrichment analysis	RaMP	TNF-alpha signaling pathway	1	1	37.365	8.3333	0.02644	1	0.029041		sig
quantitative enrichment analysis	RaMP	Eicosanoid metabolism via cyclooxygenases (COX)	1	1	37.365	8.3333	0.02644	1	0.029041		sig
quantitative enrichment analysis	RaMP	Non-genomic actions of 1,25 dihydroxyvitamin D3	1	1	37.365	8.3333	0.02644	1	0.029041		sig
quantitative enrichment analysis	RaMP	Eicosanoid metabolism via lipooxygenases (LOX)	1	1	37.365	8.3333	0.02644	1	0.029041		sig
quantitative enrichment analysis	RaMP	Arachidonate epoxygenase / epoxide hydrolase	1	1	37.365	8.3333	0.02644	1	0.029041		sig
quantitative enrichment analysis	RaMP	Eicosanoid synthesis	1	1	37.365	8.3333	0.02644	1	0.029041		sig
quantitative enrichment analysis	RaMP	Quercetin and Nf-kB / AP-1 induced apoptosis	1	1	37.365	8.3333	0.02644	1	0.029041		sig
quantitative enrichment analysis	RaMP	Fatty acid beta-oxidation	2	2	28.023	8.3333	0.029053	1	0.031873		sig
quantitative enrichment analysis	RaMP	Triacylglyceride synthesis	2	2	28.023	8.3333	0.029053	1	0.031873		sig
quantitative enrichment analysis	RaMP	Cholestasis	2	2	25.997	8.3333	0.029835	1	0.032713		sig
quantitative enrichment analysis	RaMP	Biosynthesis of D-series resolvins	2	2	26.458	8.3333	0.030738	1	0.033624		sig
quantitative enrichment analysis	RaMP	Biosynthesis of aspirin-triggered D-series resolvins	2	2	26.458	8.3333	0.030738	1	0.033624		sig
quantitative enrichment analysis	RaMP	Biosynthesis of E-series 18(R)-resolvins	2	2	26.458	8.3333	0.030738	1	0.033624		sig
quantitative enrichment analysis	RaMP	Sulfation biotransformation reaction	2	2	26.458	8.3333	0.030738	1	0.033624		sig
quantitative enrichment analysis	RaMP	Cholesterol metabolism with Bloch and Kandutsch-Russell pathways	3	3	25.449	8.3333	0.034745	1	0.037984		sig
quantitative enrichment analysis	RaMP	ROS and RNS production in phagocytes	2	2	27.64	8.3333	0.034783	1	0.038005		sig
quantitative enrichment analysis	RaMP	Variant SLC6A20 contributes towards hyperglycinuria (HG) and iminoglycinuria (IG)	1	1	33.652	8.3333	0.037677	1	0.041142		sig
quantitative enrichment analysis	RaMP	Estrone Metabolism	3	3	25.403	8.3333	0.040668	1	0.044382		sig
quantitative enrichment analysis	RaMP	Androgen and Estrogen Metabolism	1	1	30.076	8.3333	0.052305	1	0.056361		0.05 - 0.10
quantitative enrichment analysis	RaMP	Atorvastatin ADME	1	1	30.076	8.3333	0.052305	1	0.056361		0.05 - 0.10
quantitative enrichment analysis	RaMP	Defective B3GAT3 causes JDSSDHD	1	1	30.076	8.3333	0.052305	1	0.056361		0.05 - 0.10
quantitative enrichment analysis	RaMP	Defective UGT1A1 causes hyperbilirubinemia	1	1	30.076	8.3333	0.052305	1	0.056361		0.05 - 0.10
quantitative enrichment analysis	RaMP	Defective UGT1A4 causes hyperbilirubinemia	1	1	30.076	8.3333	0.052305	1	0.056361		0.05 - 0.10
quantitative enrichment analysis	RaMP	Androstenedione Metabolism	1	1	30.076	8.3333	0.052305	1	0.056361		0.05 - 0.10
quantitative enrichment analysis	RaMP	17-Beta Hydroxysteroid Dehydrogenase III Deficiency	1	1	30.076	8.3333	0.052305	1	0.056361		0.05 - 0.10
quantitative enrichment analysis	RaMP	Aromatase deficiency	1	1	30.076	8.3333	0.052305	1	0.056361		0.05 - 0.10
quantitative enrichment analysis	RaMP	Celecoxib Metabolism Pathway	1	1	30.076	8.3333	0.052305	1	0.056361		0.05 - 0.10
quantitative enrichment analysis	RaMP	Ibuprofen Metabolism Pathway	1	1	30.076	8.3333	0.052305	1	0.056361		0.05 - 0.10
quantitative enrichment analysis	RaMP	Nevirapine Metabolism Pathway	1	1	30.076	8.3333	0.052305	1	0.056361		0.05 - 0.10
quantitative enrichment analysis	RaMP	Artemether Metabolism Pathway	1	1	30.076	8.3333	0.052305	1	0.056361		0.05 - 0.10
quantitative enrichment analysis	RaMP	Codeine Metabolism Pathway	1	1	30.076	8.3333	0.052305	1	0.056361		0.05 - 0.10
quantitative enrichment analysis	RaMP	Etoposide Action Pathway	1	1	30.076	8.3333	0.052305	1	0.056361		0.05 - 0.10
quantitative enrichment analysis	RaMP	Etoposide Metabolism Pathway	1	1	30.076	8.3333	0.052305	1	0.056361		0.05 - 0.10
quantitative enrichment analysis	RaMP	Irinotecan Action Pathway	1	1	30.076	8.3333	0.052305	1	0.056361		0.05 - 0.10
quantitative enrichment analysis	RaMP	Irinotecan Metabolism Pathway	1	1	30.076	8.3333	0.052305	1	0.056361		0.05 - 0.10
quantitative enrichment analysis	RaMP	Morphine Metabolism Pathway	1	1	30.076	8.3333	0.052305	1	0.056361		0.05 - 0.10
quantitative enrichment analysis	RaMP	Mycophenolic Acid Metabolism Pathway	1	1	30.076	8.3333	0.052305	1	0.056361		0.05 - 0.10
quantitative enrichment analysis	RaMP	Sorafenib Metabolism Pathway	1	1	30.076	8.3333	0.052305	1	0.056361		0.05 - 0.10
quantitative enrichment analysis	RaMP	Tramadol Metabolism Pathway	1	1	30.076	8.3333	0.052305	1	0.056361		0.05 - 0.10
quantitative enrichment analysis	RaMP	Valproic acid pathway	1	1	30.076	8.3333	0.052305	1	0.056361		0.05 - 0.10
quantitative enrichment analysis	RaMP	Ubiquinone Biosynthesis	2	2	23.067	8.3333	0.0554	1	0.058984		0.05 - 0.10
quantitative enrichment analysis	RaMP	Condensation of Prophase Chromosomes	2	2	23.067	8.3333	0.0554	1	0.058984		0.05 - 0.10
quantitative enrichment analysis	RaMP	Oxidative Stress Induced Senescence	2	2	23.067	8.3333	0.0554	1	0.058984		0.05 - 0.10
quantitative enrichment analysis	RaMP	Reproduction	2	2	23.067	8.3333	0.0554	1	0.058984		0.05 - 0.10
quantitative enrichment analysis	RaMP	Diseases of programmed cell death	2	2	23.067	8.3333	0.0554	1	0.058984		0.05 - 0.10
quantitative enrichment analysis	RaMP	rRNA modification in the mitochondrion	2	2	23.067	8.3333	0.0554	1	0.058984		0.05 - 0.10
quantitative enrichment analysis	RaMP	rRNA processing in the mitochondrion	2	2	23.067	8.3333	0.0554	1	0.058984		0.05 - 0.10
quantitative enrichment analysis	RaMP	Protein methylation	2	2	23.067	8.3333	0.0554	1	0.058984		0.05 - 0.10
quantitative enrichment analysis	RaMP	Meiosis	2	2	23.067	8.3333	0.0554	1	0.058984		0.05 - 0.10
quantitative enrichment analysis	RaMP	Methylation of MeSeH for excretion	2	2	23.067	8.3333	0.0554	1	0.058984		0.05 - 0.10
quantitative enrichment analysis	RaMP	Senescence-Associated Secretory Phenotype (SASP)	2	2	23.067	8.3333	0.0554	1	0.058984		0.05 - 0.10
quantitative enrichment analysis	RaMP	PKMTs methylate histone lysines	2	2	23.067	8.3333	0.0554	1	0.058984		0.05 - 0.10
quantitative enrichment analysis	RaMP	RMTs methylate histone arginines	2	2	23.067	8.3333	0.0554	1	0.058984		0.05 - 0.10
quantitative enrichment analysis	RaMP	ERCC6 (CSB) and EHMT2 (G9a) positively regulate rRNA expression	2	2	23.067	8.3333	0.0554	1	0.058984		0.05 - 0.10
quantitative enrichment analysis	RaMP	PIWI-interacting RNA (piRNA) biogenesis	2	2	23.067	8.3333	0.0554	1	0.058984		0.05 - 0.10
quantitative enrichment analysis	RaMP	Regulation of TP53 Activity through Methylation	2	2	23.067	8.3333	0.0554	1	0.058984		0.05 - 0.10
quantitative enrichment analysis	RaMP	RUNX1 regulates genes involved in megakaryocyte differentiation and platelet function	2	2	23.067	8.3333	0.0554	1	0.058984		0.05 - 0.10
quantitative enrichment analysis	RaMP	RUNX1 regulates transcription of genes involved in differentiation of HSCs	2	2	23.067	8.3333	0.0554	1	0.058984		0.05 - 0.10
quantitative enrichment analysis	RaMP	Meiotic recombination	2	2	23.067	8.3333	0.0554	1	0.058984		0.05 - 0.10
quantitative enrichment analysis	RaMP	Defective pyroptosis	2	2	23.067	8.3333	0.0554	1	0.058984		0.05 - 0.10
quantitative enrichment analysis	RaMP	Kleefstra syndrome	2	2	23.067	8.3333	0.0554	1	0.058984		0.05 - 0.10
quantitative enrichment analysis	RaMP	Prostaglandin and leukotriene metabolism in senescence	2	2	20.902	8.3333	0.068183	1	0.072553		0.05 - 0.10
quantitative enrichment analysis	RaMP	RAS and bradykinin pathways in COVID-19	2	2	21.205	8.3333	0.072988	1	0.077578		0.05 - 0.10
quantitative enrichment analysis	RaMP	Endothelin pathways	2	2	21.205	8.3333	0.072988	1	0.077578		0.05 - 0.10
quantitative enrichment analysis	RaMP	Synthesis of wybutosine at G37 of tRNA(Phe)	4	4	18.281	8.3333	0.077581	1	0.082413		0.05 - 0.10
quantitative enrichment analysis	RaMP	Hypusine synthesis from eIF5A-lysine	1	1	25.118	8.3333	0.081033	1	0.086032		0.05 - 0.10
quantitative enrichment analysis	RaMP	Nitric oxide metabolism in cystic fibrosis	2	2	20.2	8.3333	0.092792	1	0.098365		0.05 - 0.10
quantitative enrichment analysis	RaMP	Degradation pathway of sphingolipids, including diseases	1	1	23.538	8.3333	0.09286	1	0.098365		0.05 - 0.10
quantitative enrichment analysis	RaMP	Alzheimer's disease and miRNA effects	1	1	23.538	8.3333	0.09286	1	0.098365		0.05 - 0.10
quantitative enrichment analysis	RaMP	Alzheimer's disease	1	1	23.538	8.3333	0.09286	1	0.098365		0.05 - 0.10
quantitative enrichment analysis	RaMP	Effects of PIP2 hydrolysis	2	2	19.916	8.3333	0.096759	1	0.10238		non sig
quantitative enrichment analysis	RaMP	Arachidonate production from DAG	2	2	19.916	8.3333	0.096759	1	0.10238		non sig
quantitative enrichment analysis	RaMP	Type 2 papillary renal cell carcinoma	1	1	22.724	8.3333	0.099563	1	0.10517		non sig
quantitative enrichment analysis	RaMP	TCA cycle in senescence	1	1	22.724	8.3333	0.099563	1	0.10517		non sig
quantitative enrichment analysis	RaMP	Disorders of bile acid synthesis and biliary transport	2	2	21.266	8.3333	0.099566	1	0.10517		non sig
quantitative enrichment analysis	RaMP	Cytochrome P450 - arranged by substrate type	2	2	19.562	8.3333	0.10509	1	0.11094		non sig
quantitative enrichment analysis	RaMP	Retinol Metabolism	1	1	21.535	8.3333	0.11017	1	0.11591		non sig
quantitative enrichment analysis	RaMP	Complement cascade	1	1	21.535	8.3333	0.11017	1	0.11591		non sig
quantitative enrichment analysis	RaMP	Initial triggering of complement	1	1	21.535	8.3333	0.11017	1	0.11591		non sig
quantitative enrichment analysis	RaMP	Creation of C4 and C2 activators	1	1	21.535	8.3333	0.11017	1	0.11591		non sig
quantitative enrichment analysis	RaMP	Classical antibody-mediated complement activation	1	1	21.535	8.3333	0.11017	1	0.11591		non sig
quantitative enrichment analysis	RaMP	Vitamin A Deficiency	1	1	21.535	8.3333	0.11017	1	0.11591		non sig
quantitative enrichment analysis	RaMP	Methylhistidine Metabolism	3	3	16.495	8.3333	0.11517	1	0.12111		non sig
quantitative enrichment analysis	RaMP	NoRC negatively regulates rRNA expression	3	3	15.584	8.3333	0.1339	1	0.14057		non sig
quantitative enrichment analysis	RaMP	PRC2 methylates histones and DNA	3	3	15.584	8.3333	0.1339	1	0.14057		non sig
quantitative enrichment analysis	RaMP	DNA methylation	3	3	15.584	8.3333	0.1339	1	0.14057		non sig
quantitative enrichment analysis	RaMP	Synthesis, secretion, and inactivation of Glucose-dependent Insulinotropic Polypeptide (GIP)	1	1	17.401	8.3333	0.15615	1	0.16365		non sig
quantitative enrichment analysis	RaMP	Fatty Acids bound to GPR40 (FFAR1) regulate insulin secretion	1	1	17.401	8.3333	0.15615	1	0.16365		non sig
quantitative enrichment analysis	RaMP	Roles of ceramides in development of insulin resistance	1	1	17.401	8.3333	0.15615	1	0.16365		non sig
quantitative enrichment analysis	RaMP	Defective APRT disrupts adenine salvage	1	1	13.744	8.3333	0.21239	1	0.22247		non sig
quantitative enrichment analysis	RaMP	Biosynthesis and turnover of 1-deoxy-sphingoid bases	1	1	8.3863	8.3333	0.3372	1	0.35301		non sig
quantitative enrichment analysis	RaMP	Metabolism of Angiotensinogen to Angiotensins	1	1	5.0455	8.3333	0.46064	1	0.48089		non sig
quantitative enrichment analysis	RaMP	Effects of nitric oxide	1	1	5.0455	8.3333	0.46064	1	0.48089		non sig
quantitative enrichment analysis	RaMP	Neuroinflammation	1	1	5.0455	8.3333	0.46064	1	0.48089		non sig
quantitative enrichment analysis	RaMP	Modulation of PI3K-Akt-mTOR signaling by bioactive sphingolipids	1	1	5.0455	8.3333	0.46064	1	0.48089		non sig
quantitative enrichment analysis	RaMP	MTOR signaling	1	1	5.0455	8.3333	0.46064	1	0.48089		non sig
quantitative enrichment analysis	RaMP	Defective MAT1A causes MATD	1	1	4.4145	8.3333	0.49084	1	0.51213		non sig
quantitative enrichment analysis	RaMP	2q37 copy number variation syndrome	2	2	5.0725	8.3333	0.50716	1	0.52887		non sig
quantitative enrichment analysis	RaMP	Proton/oligopeptide cotransporters	1	1	3.3511	8.3333	0.54943	1	0.57231		non sig
quantitative enrichment analysis	RaMP	Role of carnosine in muscle contraction	1	1	3.3511	8.3333	0.54943	1	0.57231		non sig
quantitative enrichment analysis	RaMP	Thyroid hormones production and peripheral downstream signaling effects	1	1	2.4671	8.3333	0.60833	1	0.63296		non sig
quantitative enrichment analysis	RaMP	Isoglobo series sphingolipids	1	1	2.4671	8.3333	0.60833	1	0.63296		non sig
quantitative enrichment analysis	RaMP	Cytosine methylation	2	2	2.5662	8.3333	0.65013	1	0.66903		non sig
quantitative enrichment analysis	RaMP	Steroidogenesis	1	1	1.7587	8.3333	0.66582	1	0.66903		non sig
quantitative enrichment analysis	RaMP	Metabolism of steroid hormones	1	1	1.7587	8.3333	0.66582	1	0.66903		non sig
quantitative enrichment analysis	RaMP	Endogenous sterols	1	1	1.7587	8.3333	0.66582	1	0.66903		non sig
quantitative enrichment analysis	RaMP	Cholesterol biosynthesis via lathosterol	1	1	1.7587	8.3333	0.66582	1	0.66903		non sig
quantitative enrichment analysis	RaMP	Synthesis of bile acids and bile salts via 27-hydroxycholesterol	1	1	1.7587	8.3333	0.66582	1	0.66903		non sig
quantitative enrichment analysis	RaMP	Pregnenolone biosynthesis	1	1	1.7587	8.3333	0.66582	1	0.66903		non sig
quantitative enrichment analysis	RaMP	Cell surface interactions at the vascular wall	1	1	1.7587	8.3333	0.66582	1	0.66903		non sig
quantitative enrichment analysis	RaMP	Scavenging of heme from plasma	1	1	1.7587	8.3333	0.66582	1	0.66903		non sig
quantitative enrichment analysis	RaMP	Scavenging by Class B Receptors	1	1	1.7587	8.3333	0.66582	1	0.66903		non sig
quantitative enrichment analysis	RaMP	Scavenging by Class F Receptors	1	1	1.7587	8.3333	0.66582	1	0.66903		non sig
quantitative enrichment analysis	RaMP	Scavenging by Class H Receptors	1	1	1.7587	8.3333	0.66582	1	0.66903		non sig
quantitative enrichment analysis	RaMP	Platelet sensitization by LDL	1	1	1.7587	8.3333	0.66582	1	0.66903		non sig
quantitative enrichment analysis	RaMP	Defective ABCG8 causes GBD4 and sitosterolemia	1	1	1.7587	8.3333	0.66582	1	0.66903		non sig
quantitative enrichment analysis	RaMP	Defective ABCG5 causes sitosterolemia	1	1	1.7587	8.3333	0.66582	1	0.66903		non sig
quantitative enrichment analysis	RaMP	Defective ABCA1 causes TGD	1	1	1.7587	8.3333	0.66582	1	0.66903		non sig
quantitative enrichment analysis	RaMP	Regulation of TLR by endogenous ligand	1	1	1.7587	8.3333	0.66582	1	0.66903		non sig
quantitative enrichment analysis	RaMP	Keratinization	1	1	1.7587	8.3333	0.66582	1	0.66903		non sig
quantitative enrichment analysis	RaMP	Cholesterol biosynthesis via desmosterol	1	1	1.7587	8.3333	0.66582	1	0.66903		non sig
quantitative enrichment analysis	RaMP	Formation of the cornified envelope	1	1	1.7587	8.3333	0.66582	1	0.66903		non sig
quantitative enrichment analysis	RaMP	Cargo recognition for clathrin-mediated endocytosis	1	1	1.7587	8.3333	0.66582	1	0.66903		non sig
quantitative enrichment analysis	RaMP	VLDL assembly	1	1	1.7587	8.3333	0.66582	1	0.66903		non sig
quantitative enrichment analysis	RaMP	Intestinal absorption	1	1	1.7587	8.3333	0.66582	1	0.66903		non sig
quantitative enrichment analysis	RaMP	Intestinal lipid absorption	1	1	1.7587	8.3333	0.66582	1	0.66903		non sig
quantitative enrichment analysis	RaMP	Chylomicron assembly	1	1	1.7587	8.3333	0.66582	1	0.66903		non sig
quantitative enrichment analysis	RaMP	Chylomicron remodeling	1	1	1.7587	8.3333	0.66582	1	0.66903		non sig
quantitative enrichment analysis	RaMP	HDL clearance	1	1	1.7587	8.3333	0.66582	1	0.66903		non sig
quantitative enrichment analysis	RaMP	Chylomicron clearance	1	1	1.7587	8.3333	0.66582	1	0.66903		non sig
quantitative enrichment analysis	RaMP	LDL remodeling	1	1	1.7587	8.3333	0.66582	1	0.66903		non sig
quantitative enrichment analysis	RaMP	VLDL clearance	1	1	1.7587	8.3333	0.66582	1	0.66903		non sig
quantitative enrichment analysis	RaMP	11-beta-hydroxylase deficiency (CYP11B1)	1	1	1.7587	8.3333	0.66582	1	0.66903		non sig
quantitative enrichment analysis	RaMP	17-alpha-hydroxylase deficiency (CYP17)	1	1	1.7587	8.3333	0.66582	1	0.66903		non sig
quantitative enrichment analysis	RaMP	21-hydroxylase deficiency (CYP21)	1	1	1.7587	8.3333	0.66582	1	0.66903		non sig
quantitative enrichment analysis	RaMP	3-Beta-Hydroxysteroid Dehydrogenase Deficiency	1	1	1.7587	8.3333	0.66582	1	0.66903		non sig
quantitative enrichment analysis	RaMP	Adrenal Hyperplasia Type 3 or Congenital Adrenal Hyperplasia due to 21-hydroxylase Deficiency	1	1	1.7587	8.3333	0.66582	1	0.66903		non sig
quantitative enrichment analysis	RaMP	Adrenal Hyperplasia Type 5 or Congenital Adrenal Hyperplasia due to 17 Alpha-hydroxylase Deficiency	1	1	1.7587	8.3333	0.66582	1	0.66903		non sig
quantitative enrichment analysis	RaMP	Apparent mineralocorticoid excess syndrome	1	1	1.7587	8.3333	0.66582	1	0.66903		non sig
quantitative enrichment analysis	RaMP	Congenital Lipoid Adrenal Hyperplasia (CLAH) or Lipoid CAH	1	1	1.7587	8.3333	0.66582	1	0.66903		non sig
quantitative enrichment analysis	RaMP	Corticosterone methyl oxidase I deficiency (CMO I)	1	1	1.7587	8.3333	0.66582	1	0.66903		non sig
quantitative enrichment analysis	RaMP	Corticosterone methyl oxidase II deficiency - CMO II	1	1	1.7587	8.3333	0.66582	1	0.66903		non sig
quantitative enrichment analysis	RaMP	Steroid hormone precursor biosynthesis	1	1	1.7587	8.3333	0.66582	1	0.66903		non sig
quantitative enrichment analysis	RaMP	Classical pathway of steroidogenesis with glucocorticoid and mineralocorticoid metabolism	1	1	1.7587	8.3333	0.66582	1	0.66903		non sig
quantitative enrichment analysis	RaMP	Renin-angiotensin-aldosterone system (RAAS)	1	1	1.7587	8.3333	0.66582	1	0.66903		non sig
quantitative enrichment analysis	RaMP	Male steroid hormones in cardiomyocyte energy metabolism	1	1	1.7587	8.3333	0.66582	1	0.66903		non sig
quantitative enrichment analysis	RaMP	Alternative pathway of fetal androgen synthesis	1	1	1.7587	8.3333	0.66582	1	0.66903		non sig
quantitative enrichment analysis	RaMP	Cholesterol biosynthesis pathway in hepatocytes	1	1	1.7587	8.3333	0.66582	1	0.66903		non sig
quantitative enrichment analysis	RaMP	Cholesterol biosynthesis pathway	1	1	1.7587	8.3333	0.66582	1	0.66903		non sig
quantitative enrichment analysis	RaMP	7-oxo-C and 7-beta-HC pathways	1	1	1.7587	8.3333	0.66582	1	0.66903		non sig
quantitative enrichment analysis	RaMP	Oxysterols derived from cholesterol	1	1	1.7587	8.3333	0.66582	1	0.66903		non sig
quantitative enrichment analysis	RaMP	Cholesterol biosynthesis with skeletal dysplasias	1	1	1.7587	8.3333	0.66582	1	0.66903		non sig
quantitative enrichment analysis	RaMP	Cholesterol synthesis disorders	1	1	1.7587	8.3333	0.66582	1	0.66903		non sig
quantitative enrichment analysis	RaMP	Nuclear receptors in lipid metabolism and toxicity	1	1	1.7587	8.3333	0.66582	1	0.66903		non sig
quantitative enrichment analysis	RaMP	Androgen receptor network in prostate cancer	1	1	1.7587	8.3333	0.66582	1	0.66903		non sig
quantitative enrichment analysis	RaMP	Mevalonate pathway	1	1	1.7587	8.3333	0.66582	1	0.66903		non sig
quantitative enrichment analysis	RaMP	Familial hyperlipidemia type 5	1	1	1.7587	8.3333	0.66582	1	0.66903		non sig
quantitative enrichment analysis	RaMP	Familial hyperlipidemia type 1	1	1	1.7587	8.3333	0.66582	1	0.66903		non sig
quantitative enrichment analysis	RaMP	Bile acids synthesis and enterohepatic circulation	1	1	1.7587	8.3333	0.66582	1	0.66903		non sig
quantitative enrichment analysis	RaMP	Oligodendrocyte specification and differentiation, leading to myelin components for CNS	1	1	1.7587	8.3333	0.66582	1	0.66903		non sig
quantitative enrichment analysis	RaMP	Familial hyperlipidemia type 2	1	1	1.7587	8.3333	0.66582	1	0.66903		non sig
quantitative enrichment analysis	RaMP	SARS-CoV-2 and COVID-19 pathway	1	1	1.7587	8.3333	0.66582	1	0.66903		non sig
quantitative enrichment analysis	RaMP	Familial hyperlipidemia type 4	1	1	1.7587	8.3333	0.66582	1	0.66903		non sig
quantitative enrichment analysis	RaMP	Metabolic pathway of LDL, HDL and TG, including diseases	1	1	1.7587	8.3333	0.66582	1	0.66903		non sig
quantitative enrichment analysis	RaMP	Statin inhibition of cholesterol production	1	1	1.7587	8.3333	0.66582	1	0.66903		non sig
quantitative enrichment analysis	RaMP	Familial hyperlipidemia type 3	1	1	1.7587	8.3333	0.66582	1	0.66903		non sig
quantitative enrichment analysis	RaMP	Defective TPMT causes TPMT deficiency	1	1	1.3937	8.3333	0.7009	1	0.7039		non sig
quantitative enrichment analysis	RaMP	Major receptors targeted by epinephrine and norepinephrine	1	1	1.3807	8.3333	0.70224	1	0.70487		non sig
quantitative enrichment analysis	RaMP	snRNP Assembly	2	2	2.4383	8.3333	0.74891	1	0.75092		non sig
quantitative enrichment analysis	RaMP	Metabolism of non-coding RNA	2	2	2.4383	8.3333	0.74891	1	0.75092		non sig
quantitative enrichment analysis	RaMP	Drug induction of bile acid pathway	2	2	2.2198	8.3333	0.75866	1	0.76028		non sig
quantitative enrichment analysis	RaMP	Digestion of dietary lipid	2	2	2.1129	8.3333	0.77712	1	0.77795		non sig
quantitative enrichment analysis	RaMP	Lipid particles composition	2	2	2.1129	8.3333	0.77712	1	0.77795		non sig
quantitative enrichment analysis	RaMP	TET1,2,3 and TDG demethylate DNA	1	1	0.61736	8.3333	0.79861	1	0.79861		non sig
quantitative enrichment analysis	RaMP	RNA Polymerase I Promoter Opening	1	1	0.61736	8.3333	0.79861	1	0.79861		non sig
quantitative enrichment analysis	SMPDB	Arachidonic Acid Metabolism	4	4	51.279	16.667	0.00037213	0.035725	0.035725		sig
quantitative enrichment analysis	SMPDB	Glutathione Metabolism	9	9	48.854	16.667	0.00094213	0.089502	0.045222		sig
quantitative enrichment analysis	SMPDB	Phytanic Acid Peroxisomal Oxidation	2	2	51.905	16.667	0.0028717	0.26994	0.086928		0.05 - 0.10
quantitative enrichment analysis	SMPDB	Phenylacetate Metabolism	3	3	54.032	16.667	0.0037121	0.34522	0.086928		0.05 - 0.10
quantitative enrichment analysis	SMPDB	Glutamate Metabolism	14	14	48.537	16.667	0.0049747	0.45767	0.086928		0.05 - 0.10
quantitative enrichment analysis	SMPDB	Nucleotide Sugars Metabolism	3	3	48.119	16.667	0.005433	0.49441	0.086928		0.05 - 0.10
quantitative enrichment analysis	SMPDB	Pantothenate and CoA Biosynthesis	6	6	43.925	16.667	0.011715	1	0.12906		non sig
quantitative enrichment analysis	SMPDB	Aspartate Metabolism	12	12	45.79	16.667	0.012022	1	0.12906		non sig
quantitative enrichment analysis	SMPDB	Ammonia Recycling	9	9	56.225	16.667	0.012295	1	0.12906		non sig
quantitative enrichment analysis	SMPDB	Beta-Alanine Metabolism	7	7	41.901	16.667	0.014568	1	0.12906		non sig
quantitative enrichment analysis	SMPDB	Starch and Sucrose Metabolism	4	4	39.211	16.667	0.015588	1	0.12906		non sig
quantitative enrichment analysis	SMPDB	Urea Cycle	9	9	46.189	16.667	0.018136	1	0.12906		non sig
quantitative enrichment analysis	SMPDB	Purine Metabolism	19	19	43.239	16.667	0.018335	1	0.12906		non sig
quantitative enrichment analysis	SMPDB	Carnitine Synthesis	7	7	52.995	16.667	0.018821	1	0.12906		non sig
quantitative enrichment analysis	SMPDB	Pyruvaldehyde Degradation	2	2	42.876	16.667	0.020455	1	0.13091		non sig
quantitative enrichment analysis	SMPDB	Biotin Metabolism	1	1	65.421	16.667	0.027606	1	0.14664		non sig
quantitative enrichment analysis	SMPDB	Malate-Aspartate Shuttle	2	2	62.206	16.667	0.028054	1	0.14664		non sig
quantitative enrichment analysis	SMPDB	Alanine Metabolism	5	5	51.411	16.667	0.029327	1	0.14664		non sig
quantitative enrichment analysis	SMPDB	Taurine and Hypotaurine Metabolism	3	3	41.601	16.667	0.030073	1	0.14664		non sig
quantitative enrichment analysis	SMPDB	Galactose Metabolism	5	5	33.529	16.667	0.03055	1	0.14664		non sig
quantitative enrichment analysis	SMPDB	Tyrosine Metabolism	8	8	35.321	16.667	0.036245	1	0.16569		non sig
quantitative enrichment analysis	SMPDB	Nicotinate and Nicotinamide Metabolism	8	8	37.146	16.667	0.041459	1	0.18091		non sig
quantitative enrichment analysis	SMPDB	Arginine and Proline Metabolism	13	13	36.222	16.667	0.053281	1	0.22239		non sig
quantitative enrichment analysis	SMPDB	Oxidation of Branched Chain Fatty Acids	5	5	36.532	16.667	0.06122	1	0.22376		non sig
quantitative enrichment analysis	SMPDB	Warburg Effect	14	14	28.898	16.667	0.062347	1	0.22376		non sig
quantitative enrichment analysis	SMPDB	Inositol Metabolism	3	3	31.245	16.667	0.065156	1	0.22376		non sig
[truncated: 4,278 more rows]
