# Supplementary material for: Coenzyme A fueling with pantethine limits autoreactive T cell pathogenicity in experimental neuroinflammation
Source: J Neuroinflammation. 2024 Nov 5;21:287. doi: 10.1186/s12974-024-03270-w (PMC11536535; doi:10.1186/s12974-024-03270-w)
Supplement: Supplementary file 2 — Additional file 2. Supplementary Data 2. Raw data and results of the phosphoproteomics analysis. [file 12974_2024_3270_MOESM2_ESM.xlsx]

## Sheet: Proteins
Refseq	Antibody Codes	Target Protein Name	Phospho Site (Human)	Full Target Protein Name	Z-ratio (12. PLP-PTTH, 11. PLP-CTRL)	Uniprot Link
NP_004439	NK054-1	ErbB2 (HER2)	Pan-specific	ErbB2 (Neu) receptor-tyrosine kinase	3.08346	P04626
NP_001876	NN149-2	Crystallin aB	Pan-specific	Crystallin alpha B (heat-shock 20 kDa like-protein)	2.51395	P02511
NP_001876	NN149-3	Crystallin aB	Pan-specific	Crystallin alpha B (heat-shock 20 kDa like-protein)	2.30341	P02511
NP_000312	PN067	Rb	S780	Retinoblastoma-associated protein 1	1.99886	P06400
NP_005891	PN075	Smad1/5/8	S463+S465/S463+S465/S465+S467	Mothers against decapentaplegic homologs 1/5/8	1.89	Q15797
NP_000825	PN054	NMDAR2B	Y1474	N-methyl-D-aspartate (NMDA) glutamate receptor 2B subunit	1.64014	Q13224
NP_008881	PN111	Synapsin 1	S605	Synapsin 1 isoform Ia	1.6251	P17600
NP_002494	NK076-4	IKKb	Pan-specific	Inhibitor of NF-kappa-B protein-serine kinase beta	1.47564	Q15653
NP_000537	PN057-3	p53	S392	Tumor suppressor protein p53 (antigenNY-CO-13)	1.44201	P04637
NP_002604	PK066	PDK1	S241	3-Phosphoinositide-dependent protein-serine kinase 1	1.35402	O15530
NP_036422	NK177	Tlk1	Pan-specific	Tousled-like protein-serine kinase 1	1.33225	Q9UKI8
NP_631897	NK004	ALS2CR7 (PFTAIRE2)	Pan-specific	Amyotrophic lateral sclerosis 2 chromosomal region candidate gene protein-serine kinase 7	-1.33882	Q96Q40
NP_001250	NK029-2	CDK6	Pan-specific	Cyclin-dependent protein-serine kinase 6	-1.37729	Q00534
NP_002744.1	NK197	JNK3	Pan-specific	Jun N-terminus protein-serine kinase (stress-activated protein kinase (SAPKb)) 3	-1.39699	P53779
NP_001216	NN014	CASP4	Pan-specific	Pro-caspase 4 (ICH2 protease, ICE(rel)-II)	-1.42476	P49662
NP_001735	NK021-3	CaMK4	Pan-specific	Calcium/calmodulin-dependent protein-serine kinase 4	-1.48291	Q16566
NP_001871	NN160	ATF2	Pan-specific	Activating transcription factor 2 (CRE-BP1)	-1.49942	P15336
NP_002219	PN048-1	Jun	S73	Jun proto-oncogene-encoded AP1 transcription factor	-1.53599	P05412
NP_001777	NK025-4	CDK1 (CDC2)	Pan-specific	Cyclin-dependent protein-serine kinase 1	-1.54271	P06493
AAA36142.1	NK055-NK056-6	Erk1 + Erk2	Pan-specific	Extracellular regulated protein-serine kinase 1 (p44 MAP kinase) + 2 (p42 MAP kinase)	-1.60255	P27361
NP_742081	NK018-2	CAMK2b	Pan-specific	Calcium/calmodulin-dependent protein-serine kinase 2 beta	-1.70219	Q13554
NP_001735	NK021	CaMK4	Pan-specific	Calcium/calmodulin-dependent protein-serine kinase 4	-1.75112	Q16566
NP_004187.2	NK199	CDKL1	Pan-specific	Cyclin-dependent kinase-like 1	-1.92537	Q00532
NP_001690	NK010	Axl	Pan-specific	Axl proto-oncogene-encoded protein-tyrosine kinase	-2.06011	P30530
NP_001789	NK026-4	CDK2	Pan-specific	Cyclin-dependent protein-serine kinase 2	-2.17228	P24941
NP_004392	NN035-NN126	DFF35 + DFF45	Pan-specific	DNA fragmentation factor alpha (ICAD) 35-kDa + 45-kDa subunits	-2.17315	O00273
NP_004086	PN001	4E-BP1	S65	Eukaryotic translation initiation factor 4E binding protein 1 (PHAS1)	-2.30942	Q13541
NP_001220.2.	NN019-2	CASP9	Pan-specific	Caspase 9	-2.36971	P55211
NP_004929	NK210	DAPK1	Pan-specific	Death-associated protein kinase 1	-2.68509	P53355
NP_001252	NK031-3	CDK8	Pan-specific	Cyclin-dependent protein-serine kinase 8	-3.29728	P49336

## Sheet: GO enrich - GOnet_res_DOWN_BP
GOnet_res_DOWN_BP
	GO_term_ID	GO_term_def	P	P_FDR_adj	NofGenes	Genes
1	GO:0006468	protein phosphorylation	0	2.63e-05	12	P06493|P24941|P27361|P30530|P49336|P53355|P53779|Q00532|Q00534|Q13554|Q16566|Q96Q40
2	GO:0016310	phosphorylation	1e-07	0.0004039	12	P06493|P24941|P27361|P30530|P49336|P53355|P53779|Q00532|Q00534|Q13554|Q16566|Q96Q40
3	GO:0043170	macromolecule metabolic process	8e-07	0.002877	18	O00273|P05412|P06493|P15336|P24941|P27361|P30530|P49336|P49662|P53355|P53779|P55211|Q00532|Q00534|Q13541|Q13554|Q16566|Q96Q40
4	GO:0019538	protein metabolic process	2.3e-06	0.006434	16	P06493|P15336|P24941|P27361|P30530|P49336|P49662|P53355|P53779|P55211|Q00532|Q00534|Q13541|Q13554|Q16566|Q96Q40
5	GO:0006807	nitrogen compound metabolic process	7.5e-06	0.01556	18	O00273|P05412|P06493|P15336|P24941|P27361|P30530|P49336|P49662|P53355|P53779|P55211|Q00532|Q00534|Q13541|Q13554|Q16566|Q96Q40
6	GO:0010035	response to inorganic substance	8.5e-06	0.01556	8	P05412|P06493|P15336|P24941|P27361|P30530|P53779|P55211
7	GO:1901700	response to oxygen-containing compound	1.19e-05	0.01877	11	P05412|P06493|P15336|P24941|P27361|P30530|P49662|P53355|P53779|P55211|Q13541
8	GO:0006796	phosphate-containing compound metabolic process	2.4e-05	0.02705	12	P06493|P24941|P27361|P30530|P49336|P53355|P53779|Q00532|Q00534|Q13554|Q16566|Q96Q40
9	GO:0044238	primary metabolic process	2.62e-05	0.02705	18	O00273|P05412|P06493|P15336|P24941|P27361|P30530|P49336|P49662|P53355|P53779|P55211|Q00532|Q00534|Q13541|Q13554|Q16566|Q96Q40
10	GO:0006793	phosphorus metabolic process	2.77e-05	0.02705	12	P06493|P24941|P27361|P30530|P49336|P53355|P53779|Q00532|Q00534|Q13554|Q16566|Q96Q40
11	GO:0033554	cellular response to stress	2.87e-05	0.02705	11	P05412|P06493|P15336|P24941|P27361|P30530|P49662|P53355|P53779|P55211|Q13541
12	GO:0035556	intracellular signal transduction	2.96e-05	0.02705	11	P05412|P06493|P24941|P27361|P30530|P49662|P53355|P53779|P55211|Q13541|Q16566
13	GO:0044260	cellular macromolecule metabolic process	3.19e-05	0.02705	16	O00273|P05412|P06493|P15336|P24941|P27361|P30530|P49336|P53355|P53779|Q00532|Q00534|Q13541|Q13554|Q16566|Q96Q40
14	GO:0034599	cellular response to oxidative stress	4.46e-05	0.03514	6	P05412|P06493|P24941|P27361|P30530|P53355
15	GO:1901564	organonitrogen compound metabolic process	6.04e-05	0.04163	16	P06493|P15336|P24941|P27361|P30530|P49336|P49662|P53355|P53779|P55211|Q00532|Q00534|Q13541|Q13554|Q16566|Q96Q40
16	GO:0071704	organic substance metabolic process	6.05e-05	0.04163	18	O00273|P05412|P06493|P15336|P24941|P27361|P30530|P49336|P49662|P53355|P53779|P55211|Q00532|Q00534|Q13541|Q13554|Q16566|Q96Q40
17	GO:0048522	positive regulation of cellular process	6.98e-05	0.04525	16	O00273|P05412|P06493|P15336|P24941|P27361|P30530|P49336|P49662|P53355|P53779|P55211|Q00534|Q13541|Q13554|Q16566
18	GO:0034614	cellular response to reactive oxygen species	9.09e-05	0.05353	5	P05412|P06493|P24941|P27361|P30530
19	GO:0044267	cellular protein metabolic process	9.67e-05	0.05353	14	P06493|P15336|P24941|P27361|P30530|P49336|P53355|P53779|Q00532|Q00534|Q13541|Q13554|Q16566|Q96Q40
20	GO:1901701	cellular response to oxygen-containing compound	9.72e-05	0.05353	9	P05412|P06493|P24941|P27361|P30530|P49662|P53355|P55211|Q13541
21	GO:0006464	cellular protein modification process	0.0001309	0.06558	13	P06493|P15336|P24941|P27361|P30530|P49336|P53355|P53779|Q00532|Q00534|Q13554|Q16566|Q96Q40
22	GO:0036211	protein modification process	0.0001309	0.06558	13	P06493|P15336|P24941|P27361|P30530|P49336|P53355|P53779|Q00532|Q00534|Q13554|Q16566|Q96Q40
23	GO:0008152	metabolic process	0.0002015	0.09653	18	O00273|P05412|P06493|P15336|P24941|P27361|P30530|P49336|P49662|P53355|P53779|P55211|Q00532|Q00534|Q13541|Q13554|Q16566|Q96Q40
24	GO:0051726	regulation of cell cycle	0.0002576	0.1183	9	P05412|P06493|P15336|P24941|P49336|Q00532|Q00534|Q13541|Q96Q40
25	GO:0043412	macromolecule modification	0.0002936	0.1294	13	P06493|P15336|P24941|P27361|P30530|P49336|P53355|P53779|Q00532|Q00534|Q13554|Q16566|Q96Q40
26	GO:0048518	positive regulation of biological process	0.0005274	0.2157	16	O00273|P05412|P06493|P15336|P24941|P27361|P30530|P49336|P49662|P53355|P53779|P55211|Q00534|Q13541|Q13554|Q16566
27	GO:0006915	apoptotic process	0.0005285	0.2157	8	O00273|P05412|P06493|P15336|P27361|P49662|P53355|P55211
28	GO:0006950	response to stress	0.0005841	0.2299	13	P05412|P06493|P15336|P24941|P27361|P30530|P49662|P53355|P53779|P55211|Q13541|Q13554|Q16566
29	GO:0000302	response to reactive oxygen species	0.0006333	0.2406	5	P05412|P06493|P24941|P27361|P30530
30	GO:0006979	response to oxidative stress	0.0007621	0.2799	6	P05412|P06493|P24941|P27361|P30530|P53355
31	GO:0035690	cellular response to drug	0.0009682	0.3442	6	P06493|P24941|P27361|P30530|P55211|Q13541
32	GO:0012501	programmed cell death	0.001477	0.5086	8	O00273|P05412|P06493|P15336|P27361|P49662|P53355|P55211
33	GO:0008219	cell death	0.001912	0.6383	8	O00273|P05412|P06493|P15336|P27361|P49662|P53355|P55211
34	GO:0010604	positive regulation of macromolecule metabolic process	0.003225	1.045	12	P05412|P06493|P15336|P24941|P27361|P49336|P49662|P53355|P53779|P55211|Q00534|Q16566
35	GO:0045740	positive regulation of DNA replication	0.004437	1.397	3	P05412|P06493|P24941
36	GO:0046677	response to antibiotic	0.005663	1.733	5	P05412|P06493|P30530|P55211|Q13541
37	GO:0070887	cellular response to chemical stimulus	0.007304	2.175	11	P05412|P06493|P24941|P27361|P30530|P49662|P53355|P53779|P55211|Q13541|Q13554
38	GO:0009893	positive regulation of metabolic process	0.007503	2.176	12	P05412|P06493|P15336|P24941|P27361|P49336|P49662|P53355|P53779|P55211|Q00534|Q16566
39	GO:0051707	response to other organism	0.007871	2.193	8	P05412|P27361|P30530|P49662|P53355|P55211|Q00534|Q13554
40	GO:0043207	response to external biotic stimulus	0.007961	2.193	8	P05412|P27361|P30530|P49662|P53355|P55211|Q00534|Q13554
41	GO:0009607	response to biotic stimulus	0.009122	2.451	8	P05412|P27361|P30530|P49662|P53355|P55211|Q00534|Q13554
42	GO:0048534	hematopoietic or lymphoid organ development	0.01025	2.688	6	P05412|P27361|P30530|P55211|Q00534|Q16566
43	GO:0043065	positive regulation of apoptotic process	0.01429	3.655	6	O00273|P05412|P15336|P49662|P53355|P55211
44	GO:0002520	immune system development	0.01468	3.655	6	P05412|P27361|P30530|P55211|Q00534|Q16566
45	GO:0043068	positive regulation of programmed cell death	0.01494	3.655	6	O00273|P05412|P15336|P49662|P53355|P55211
46	GO:0043525	positive regulation of neuron apoptotic process	0.01526	3.655	3	P05412|P15336|P55211
47	GO:0044237	cellular metabolic process	0.01591	3.7	16	O00273|P05412|P06493|P15336|P24941|P27361|P30530|P49336|P53355|P53779|Q00532|Q00534|Q13541|Q13554|Q16566|Q96Q40
48	GO:0042493	response to drug	0.01612	3.7	7	P05412|P06493|P24941|P27361|P30530|P55211|Q13541
49	GO:0018105	peptidyl-serine phosphorylation	0.01646	3.701	4	P06493|P24941|P27361|Q16566
50	GO:0051173	positive regulation of nitrogen compound metabolic process	0.01716	3.782	11	P05412|P06493|P15336|P24941|P27361|P49336|P49662|P53355|P53779|P55211|Q16566
51	GO:0010942	positive regulation of cell death	0.02251	4.818	6	O00273|P05412|P15336|P49662|P53355|P55211
52	GO:0010952	positive regulation of peptidase activity	0.02274	4.818	4	P27361|P49662|P53355|P55211
53	GO:0046777	protein autophosphorylation	0.02321	4.826	4	P27361|P53355|Q13554|Q16566
54	GO:0046686	response to cadmium ion	0.02548	5.2	3	P05412|P06493|P27361
55	GO:0031325	positive regulation of cellular metabolic process	0.02607	5.224	11	P05412|P06493|P15336|P24941|P27361|P49336|P49662|P53355|P53779|P55211|Q16566
56	GO:0018209	peptidyl-serine modification	0.02726	5.332	4	P06493|P24941|P27361|Q16566
57	GO:0042981	regulation of apoptotic process	0.02766	5.332	8	O00273|P05412|P06493|P15336|P30530|P49662|P53355|P55211
58	GO:0009414	response to water deprivation	0.02807	5.332	2	P15336|P53779
59	GO:0043523	regulation of neuron apoptotic process	0.03004	5.583	4	P05412|P15336|P30530|P55211
60	GO:0043067	regulation of programmed cell death	0.0304	5.583	8	O00273|P05412|P06493|P15336|P30530|P49662|P53355|P55211
61	GO:0051171	regulation of nitrogen compound metabolic process	0.03178	5.741	14	O00273|P05412|P06493|P15336|P24941|P27361|P49336|P49662|P53355|P53779|P55211|Q00534|Q13541|Q16566
62	GO:0007165	signal transduction	0.03795	6.745	13	P05412|P06493|P24941|P27361|P30530|P49662|P53355|P53779|P55211|Q00534|Q13541|Q13554|Q16566
63	GO:0080090	regulation of primary metabolic process	0.04614	8.07	14	O00273|P05412|P06493|P15336|P24941|P27361|P49336|P49662|P53355|P53779|P55211|Q00534|Q13541|Q16566
64	GO:0010941	regulation of cell death	0.05212	8.974	8	O00273|P05412|P06493|P15336|P30530|P49662|P53355|P55211
65	GO:0060255	regulation of macromolecule metabolic process	0.06043	10.24	14	O00273|P05412|P06493|P15336|P24941|P27361|P49336|P49662|P53355|P53779|P55211|Q00534|Q13541|Q16566
66	GO:0009636	response to toxic substance	0.06607	11.03	5	P05412|P06493|P27361|P30530|Q13541
67	GO:0031323	regulation of cellular metabolic process	0.06788	11.16	14	O00273|P05412|P06493|P15336|P24941|P27361|P49336|P49662|P53355|P53779|P55211|Q00534|Q13541|Q16566
68	GO:0042221	response to chemical	0.0713	11.55	12	P05412|P06493|P15336|P24941|P27361|P30530|P49662|P53355|P53779|P55211|Q13541|Q13554
69	GO:1901216	positive regulation of neuron death	0.07317	11.55	3	P05412|P15336|P55211
70	GO:0010033	response to organic substance	0.07372	11.55	10	P05412|P06493|P27361|P30530|P49662|P53355|P53779|P55211|Q13541|Q13554
71	GO:0044093	positive regulation of molecular function	0.07443	11.55	8	P05412|P06493|P15336|P27361|P49662|P53355|P53779|P55211
72	GO:0007507	heart development	0.07741	11.85	5	P05412|P06493|P15336|P27361|Q00532
73	GO:0023052	signaling	0.0794	11.93	13	P05412|P06493|P24941|P27361|P30530|P49662|P53355|P53779|P55211|Q00534|Q13541|Q13554|Q16566
74	GO:0044773	mitotic DNA damage checkpoint	0.0806	11.93	3	P06493|P15336|P24941
75	GO:0009415	response to water	0.08159	11.93	2	P15336|P53779
76	GO:0071310	cellular response to organic substance	0.08292	11.93	9	P05412|P27361|P30530|P49662|P53355|P53779|P55211|Q13541|Q13554
77	GO:0018193	peptidyl-amino acid modification	0.08338	11.93	6	P06493|P15336|P24941|P27361|P30530|Q16566
78	GO:0044772	mitotic cell cycle phase transition	0.08566	12.1	4	P06493|P24941|Q00534|Q13541
79	GO:0009605	response to external stimulus	0.08722	12.14	9	P05412|P27361|P30530|P49662|P53355|P55211|Q00534|Q13541|Q13554
80	GO:1902105	regulation of leukocyte differentiation	0.08817	12.14	4	P05412|P30530|Q00534|Q16566
81	GO:0048511	rhythmic process	0.09203	12.41	4	P05412|P06493|P30530|P53779
82	GO:0007166	cell surface receptor signaling pathway	0.09232	12.41	9	P05412|P27361|P30530|P53355|P53779|P55211|Q00534|Q13541|Q13554
83	GO:0007568	aging	0.09467	12.57	4	P05412|P06493|P27361|P55211
84	GO:0044770	cell cycle phase transition	0.09602	12.6	4	P06493|P24941|Q00534|Q13541
85	GO:0007154	cell communication	0.09929	12.87	13	P05412|P06493|P24941|P27361|P30530|P49662|P53355|P53779|P55211|Q00534|Q13541|Q13554|Q16566
86	GO:2000134	negative regulation of G1/S transition of mitotic cell cycle	0.1028	12.95	3	P06493|P24941|Q00534
87	GO:0030097	hemopoiesis	0.1028	12.95	5	P05412|P30530|P55211|Q00534|Q16566
88	GO:0097190	apoptotic signaling pathway	0.1044	12.95	4	P05412|P49662|P53355|P55211
89	GO:0042770	signal transduction in response to DNA damage	0.1058	12.95	3	P06493|P24941|P55211
90	GO:0044774	mitotic DNA integrity checkpoint	0.1058	12.95	3	P06493|P15336|P24941
91	GO:1902807	negative regulation of cell cycle G1/S phase transition	0.112	13.56	3	P06493|P24941|Q00534
92	GO:0045655	regulation of monocyte differentiation	0.1187	14.22	2	P05412|Q00534
93	GO:0006275	regulation of DNA replication	0.1218	14.43	3	P05412|P06493|P24941
94	GO:2000113	negative regulation of cellular macromolecule biosynthetic process	0.1233	14.46	7	P05412|P15336|P24941|P53355|P53779|Q00534|Q13541
95	GO:0048513	animal organ development	0.1254	14.55	10	P05412|P06493|P15336|P27361|P30530|P55211|Q00532|Q00534|Q13541|Q16566
96	GO:0045930	negative regulation of mitotic cell cycle	0.1378	15.82	4	P06493|P15336|P24941|Q00534
97	GO:1901214	regulation of neuron death	0.1449	16.1	4	P05412|P15336|P30530|P55211
98	GO:1903047	mitotic cell cycle process	0.1454	16.1	5	P06493|P15336|P24941|Q00534|Q13541
99	GO:0043085	positive regulation of catalytic activity	0.1458	16.1	7	P05412|P06493|P27361|P49662|P53355|P53779|P55211
100	GO:0002761	regulation of myeloid leukocyte differentiation	0.1467	16.1	3	P05412|Q00534|Q16566
101	GO:2000112	regulation of cellular macromolecule biosynthetic process	0.149	16.1	11	P05412|P06493|P15336|P24941|P27361|P49336|P53355|P53779|Q00534|Q13541|Q16566
102	GO:0051716	cellular response to stimulus	0.1503	16.1	14	P05412|P06493|P15336|P24941|P27361|P30530|P49662|P53355|P53779|P55211|Q00534|Q13541|Q13554|Q16566
103	GO:0032496	response to lipopolysaccharide	0.1505	16.1	4	P05412|P27361|P30530|P55211
104	GO:0042542	response to hydrogen peroxide	0.1583	16.77	3	P05412|P06493|P30530
105	GO:0000082	G1/S transition of mitotic cell cycle	0.1623	17.03	3	P24941|Q00534|Q13541
106	GO:0019222	regulation of metabolic process	0.1644	17.07	14	O00273|P05412|P06493|P15336|P24941|P27361|P49336|P49662|P53355|P53779|P55211|Q00534|Q13541|Q16566
107	GO:0044843	cell cycle G1/S phase transition	0.1664	17.07	3	P24941|Q00534|Q13541
108	GO:0010628	positive regulation of gene expression	0.1673	17.07	8	P05412|P06493|P15336|P24941|P27361|P49336|Q00534|Q16566
109	GO:0010558	negative regulation of macromolecule biosynthetic process	0.1761	17.8	7	P05412|P15336|P24941|P53355|P53779|Q00534|Q13541
110	GO:0002237	response to molecule of bacterial origin	0.1784	17.87	4	P05412|P27361|P30530|P55211
111	GO:0007346	regulation of mitotic cell cycle	0.1847	18.33	5	P06493|P15336|P24941|Q00534|Q13541
112	GO:0002521	leukocyte differentiation	0.1892	18.62	4	P05412|P30530|Q00534|Q16566
113	GO:0010556	regulation of macromolecule biosynthetic process	0.2026	19.76	11	P05412|P06493|P15336|P24941|P27361|P49336|P53355|P53779|Q00534|Q13541|Q16566
114	GO:0071887	leukocyte apoptotic process	0.2134	20.63	2	O00273|P55211
115	GO:0000077	DNA damage checkpoint	0.2156	20.65	3	P06493|P15336|P24941
116	GO:0031327	negative regulation of cellular biosynthetic process	0.2194	20.76	7	P05412|P15336|P24941|P53355|P53779|Q00534|Q13541
117	GO:0043280	positive regulation of cysteine-type endopeptidase activity involved in apoptotic process	0.2204	20.76	3	P49662|P53355|P55211
118	GO:0009890	negative regulation of biosynthetic process	0.2421	22.61	7	P05412|P15336|P24941|P53355|P53779|Q00534|Q13541
119	GO:0045862	positive regulation of proteolysis	0.2479	22.95	4	P27361|P49662|P53355|P55211
120	GO:1901698	response to nitrogen compound	0.2577	23.66	6	P05412|P06493|P24941|P27361|P49662|Q13541
121	GO:0031326	regulation of cellular biosynthetic process	0.2729	24.74	11	P05412|P06493|P15336|P24941|P27361|P49336|P53355|P53779|Q00534|Q13541|Q16566
122	GO:0000278	mitotic cell cycle	0.2739	24.74	5	P06493|P15336|P24941|Q00534|Q13541
123	GO:0031570	DNA integrity checkpoint	0.279	25	3	P06493|P15336|P24941
124	GO:0010038	response to metal ion	0.2817	25.03	4	P05412|P06493|P27361|P55211
125	GO:0032270	positive regulation of cellular protein metabolic process	0.2934	25.86	7	P05412|P06493|P27361|P49662|P53355|P53779|P55211
126	GO:0002376	immune system process	0.2985	26.11	9	P05412|P27361|P30530|P49662|P53355|P55211|Q00534|Q13554|Q16566
127	GO:2000045	regulation of G1/S transition of mitotic cell cycle	0.3087	26.69	3	P06493|P24941|Q00534
128	GO:0016572	histone phosphorylation	0.3131	26.69	2	P06493|P24941
129	GO:0051704	multi-organism process	0.3139	26.69	9	P05412|P06493|P27361|P30530|P49662|P53355|P55211|Q00534|Q13554
130	GO:2001056	positive regulation of cysteine-type endopeptidase activity	0.3148	26.69	3	P49662|P53355|P55211
131	GO:0048583	regulation of response to stimulus	0.3241	27.12	11	P05412|P06493|P24941|P27361|P30530|P49662|P53355|P53779|P55211|Q00534|Q13554
132	GO:0009889	regulation of biosynthetic process	0.3249	27.12	11	P05412|P06493|P15336|P24941|P27361|P49336|P53355|P53779|Q00534|Q13541|Q16566
133	GO:0007093	mitotic cell cycle checkpoint	0.3338	27.57	3	P06493|P15336|P24941
134	GO:0071549	cellular response to dexamethasone stimulus	0.3353	27.57	2	P55211|Q13541
135	GO:0000187	activation of MAPK activity	0.3403	27.77	3	P06493|P27361|P53779
136	GO:0031099	regeneration	0.3535	28.64	3	P05412|P06493|P30530
137	GO:0009628	response to abiotic stimulus	0.3723	29.95	6	P05412|P15336|P27361|P53779|P55211|Q13541
138	GO:0097028	dendritic cell differentiation	0.3819	30.49	2	P30530|Q16566
139	GO:0048731	system development	0.3851	30.53	11	P05412|P06493|P15336|P27361|P30530|P55211|Q00532|Q00534|Q13541|Q13554|Q16566
140	GO:1902806	regulation of cell cycle G1/S phase transition	0.417	32.82	3	P06493|P24941|Q00534
141	GO:0051247	positive regulation of protein metabolic process	0.4383	34.25	7	P05412|P06493|P27361|P49662|P53355|P53779|P55211
142	GO:0010629	negative regulation of gene expression	0.4612	35.55	7	P05412|P15336|P24941|P53355|P53779|Q00534|Q13541
143	GO:0051345	positive regulation of hydrolase activity	0.4614	35.55	5	P05412|P27361|P49662|P53355|P55211
144	GO:0010950	positive regulation of endopeptidase activity	0.4712	36.06	3	P49662|P53355|P55211
145	GO:0038095	Fc-epsilon receptor signaling pathway	0.4793	36.18	3	P05412|P27361|P53779
146	GO:0051090	regulation of DNA-binding transcription factor activity	0.4803	36.18	4	P05412|P15336|P27361|P53779
147	GO:0010468	regulation of gene expression	0.4841	36.18	11	P05412|P06493|P15336|P24941|P27361|P49336|P53355|P53779|Q00534|Q13541|Q16566
148	GO:0006974	cellular response to DNA damage stimulus	0.487	36.18	5	P06493|P15336|P24941|P27361|P55211
149	GO:0050790	regulation of catalytic activity	0.4893	36.18	8	O00273|P05412|P06493|P27361|P49662|P53355|P53779|P55211
150	GO:0065009	regulation of molecular function	0.4972	36.53	9	O00273|P05412|P06493|P15336|P27361|P49662|P53355|P53779|P55211
151	GO:0051172	negative regulation of nitrogen compound metabolic process	0.5193	37.9	8	O00273|P05412|P15336|P24941|P53355|P53779|Q00534|Q13541
152	GO:0071276	cellular response to cadmium ion	0.5396	39.11	2	P05412|P27361
153	GO:0052547	regulation of peptidase activity	0.5726	41.24	4	P27361|P49662|P53355|P55211
154	GO:0071548	response to dexamethasone	0.598	42.79	2	P55211|Q13541
155	GO:1903706	regulation of hemopoiesis	0.6026	42.84	4	P05412|P30530|Q00534|Q16566
156	GO:0042594	response to starvation	0.6504	45.94	3	P05412|P27361|Q13541
157	GO:0000075	cell cycle checkpoint	0.6603	46.09	3	P06493|P15336|P24941
158	GO:0051336	regulation of hydrolase activity	0.6608	46.09	6	O00273|P05412|P27361|P49662|P53355|P55211

## Sheet: GO enrich - GOnet_res_UP_BP
GOnet_res_UP_BP
	GO_term_ID	GO_term_def	P	P_FDR_adj	NofGenes	Genes
3	GO:0023052	signaling	0.001992	4.457	10	O15530|P02511|P04626|P04637|P06400|P17600|Q13224|Q15653|Q15797|Q9UKI8
6	GO:0007154	cell communication	0.002427	4.457	10	O15530|P02511|P04626|P04637|P06400|P17600|Q13224|Q15653|Q15797|Q9UKI8
15	GO:0007165	signal transduction	0.03201	23.52	9	O15530|P02511|P04626|P04637|P06400|Q13224|Q15653|Q15797|Q9UKI8
22	GO:0016043	cellular component organization	0.08991	42.11	9	O15530|P02511|P04626|P04637|P06400|P17600|Q13224|Q15797|Q9UKI8
28	GO:0071840	cellular component organization or biogenesis	0.1201	47.24	9	O15530|P02511|P04626|P04637|P06400|P17600|Q13224|Q15797|Q9UKI8
1	GO:0035556	intracellular signal transduction	0.0001038	1.144	8	O15530|P02511|P04626|P04637|P06400|Q13224|Q15797|Q9UKI8
7	GO:0010033	response to organic substance	0.008202	12.91	8	O15530|P02511|P04626|P04637|P06400|Q13224|Q15653|Q15797
19	GO:0032879	regulation of localization	0.07682	42.11	7	O15530|P02511|P04626|P04637|P06400|P17600|Q13224
2	GO:0060341	regulation of cellular localization	0.001589	4.457	6	O15530|P02511|P04626|P04637|P06400|P17600
5	GO:0006468	protein phosphorylation	0.002344	4.457	6	O15530|P02511|P04626|Q13224|Q15797|Q9UKI8
9	GO:0016310	phosphorylation	0.01279	15.66	6	O15530|P02511|P04626|Q13224|Q15797|Q9UKI8
13	GO:0009719	response to endogenous stimulus	0.02766	21.97	6	O15530|P02511|P04626|P04637|P06400|Q15797
25	GO:0051049	regulation of transport	0.0969	42.11	6	O15530|P02511|P04626|P04637|P17600|Q13224
8	GO:0007167	enzyme linked receptor protein signaling pathway	0.01233	15.66	5	O15530|P04626|P04637|Q13224|Q15797
10	GO:0032386	regulation of intracellular transport	0.018	19.84	4	O15530|P02511|P04626|P04637
11	GO:0000165	MAPK cascade	0.02244	21.97	4	P02511|P04626|Q13224|Q15797
14	GO:0023014	signal transduction by protein phosphorylation	0.02791	21.97	4	P02511|P04626|Q13224|Q15797
16	GO:0001558	regulation of cell growth	0.03464	23.85	4	P02511|P04626|P04637|P06400
18	GO:0071363	cellular response to growth factor stimulus	0.07112	42.11	4	O15530|P04626|P04637|Q15797
20	GO:0007507	heart development	0.08556	42.11	4	P04626|P04637|P06400|Q15797
21	GO:0070848	response to growth factor	0.08948	42.11	4	O15530|P04626|P04637|Q15797
23	GO:1903827	regulation of cellular protein localization	0.0956	42.11	4	O15530|P04626|P04637|P06400
12	GO:1905477	positive regulation of protein localization to membrane	0.02664	21.97	3	O15530|P04626|P04637
24	GO:1905475	regulation of protein localization to membrane	0.09661	42.11	3	O15530|P04626|P04637
4	GO:0034349	glial cell apoptotic process	0.0023	4.457	2	P04637|P06400
17	GO:1901522	positive regulation of transcription from RNA polymerase II promoter involved in cellular response to chemical stimulus	0.05288	34.28	2	P04637|Q15797
26	GO:0071480	cellular response to gamma radiation	0.09937	42.11	2	P02511|P04637
27	GO:1902895	positive regulation of pri-miRNA transcription by RNA polymerase II	0.1062	43.34	2	P04637|Q15797

## Sheet: Merged networks
Pathway	Ratio of proteins in gene set	Number of protein gene set	Protein from network	p-value	FDR	Genes	Group
Apoptosis - multiple species(K)	0.0027	32	2	0.1073	0.3218	MAPK10,MAPK9	APOPTOSIS
Tight junction(K)	0.0142	169	3	0.05515	0.1713	MAPK10,MAPK9,MAP2K7	CELL ORGANIZATION
Signaling events mediated by focal adhesion kinase(N)	0.0052	62	3	0.002779	0.01389	MAP2K4,MAPK9,MAPK8IP3	CELL-MATRIX ADHESION
Adipocytokine signaling pathway(K)	0.0058	69	2	0.4946	0.9892	MAPK10,MAPK9	CELLULAR RESPONSE TO HORMON
p75(NTR)-mediated signaling(N)	0.0058	69	2	0.4946	0.9892	MAPK10,MAPK9	CYTOKINE RECEPTOR BINDING
Salmonella infection(K)	0.0209	249	4	0.002758	0.01389	MAPK10,MAP2K4,MAPK9,MAP2K7	DISEASE
Epstein-Barr virus infection(K)	0.0169	202	4	0.001202	0.008415	MAPK10,MAP2K4,MAPK9,MAP2K7	DISEASE
Kaposi sarcoma-associated herpesvirus infection(K)	0.0162	193	4	0.001003	0.007021	MAPK10,MAP2K4,MAPK9,MAP2K7	DISEASE
Hepatitis B(K)	0.0136	162	4	0.0005	0.0035	MAPK10,MAP2K4,MAPK9,MAP2K7	DISEASE
Fluid shear stress and atherosclerosis(K)	0.0117	139	4	0.0002718	0.002447	MAPK10,MAP2K4,MAPK9,MAP2K7	DISEASE
Yersinia infection(K)	0.0115	137	4	0.0002566	0.002447	MAPK10,MAP2K4,MAPK9,MAP2K7	DISEASE
Huntington disease(K)	0.0257	306	3	0.3189	0.6378	MAPK10,MAPK9,MAP2K7	DISEASE
Human T-cell leukemia virus 1 infection(K)	0.0184	219	3	0.1189	0.3566	MAPK10,MAP2K4,MAPK9	DISEASE
Human immunodeficiency virus 1 infection(K)	0.0178	212	3	0.108	0.3239	MAPK10,MAPK9,MAP2K7	DISEASE
Chagas disease(K)	0.0086	102	3	0.01228	0.0614	MAPK10,MAP2K4,MAPK9	DISEASE
Epithelial cell signaling in Helicobacter pylori infection(K)	0.0059	70	3	0.003993	0.01997	MAPK10,MAP2K4,MAPK9	DISEASE
Alzheimer disease-amyloid secretase pathway(P)	0.0046	55	2	0.3152	0.6305	MAPK10,MAPK9	DISEASE
Type II diabetes mellitus(K)	0.0039	46	2	0.2209	0.6305	MAPK10,MAPK9	DISEASE
Cellular roles of Anthrax toxin(N)	0.0016	19	2	0.03792	0.1517	MAP2K4,MAP2K7	DISEASE
FoxO family signaling(N)	0.004	48	2	0.2405	0.6305	MAPK10,MAPK9	GENE TRANSCRIPTION
Fc epsilon receptor (FCERI) signaling(R)	0.0176	210	4	0.001403	0.008416	MAPK10,MAP2K4,MAPK9,MAP2K7	IMMUNE RESPONSE
Toll-like Receptor Cascades(R)	0.0129	154	4	0.0004088	0.00327	MAPK10,MAP2K4,MAPK9,MAP2K7	IMMUNE RESPONSE
Toll-like receptor signaling pathway(K)	0.0087	104	4	8.56e-05	0.001541	MAPK10,MAP2K4,MAPK9,MAP2K7	IMMUNE RESPONSE
Fc epsilon RI signaling pathway(K)	0.0057	68	4	1.572e-05	0.0004559	MAPK10,MAP2K4,MAPK9,MAP2K7	IMMUNE RESPONSE
T cell receptor signaling pathway(K)	0.0087	104	3	0.01301	0.06506	MAPK10,MAPK9,MAP2K7	IMMUNE RESPONSE
FAS (CD95) signaling pathway(N)	0.0027	32	3	0.0003842	0.003074	MAPK10,MAPK9,MAP2K7	IMMUNE RESPONSE
FAS signaling pathway(P)	0.0019	23	3	0.0001429	0.001968	MAPK10,MAP2K4,MAPK9	IMMUNE RESPONSE
Fc-epsilon receptor I signaling in mast cells(N)	0.0052	62	2	0.3999	0.7999	MAP2K4,MAP2K7	IMMUNE RESPONSE
toll-like receptor pathway(B)	0.0027	32	2	0.1073	0.3218	MAP2K4,MAP2K7	IMMUNE RESPONSE
fc epsilon receptor i signaling in mast cells(B)	0.0021	25	2	0.06557	0.1967	MAP2K4,MAP2K7	IMMUNE RESPONSE
Nephrin/Neph1 signaling in the kidney podocyte(N)	0.0021	25	3	0.0001835	0.002201	MAPK10,MAP2K4,MAPK9	KIDNEY DEVELOPMENT
Osteoclast differentiation(K)	0.0107	128	3	0.02415	0.09659	MAPK10,MAPK9,MAP2K7	LEUKOCYTE DIFFERENTATION
Mitophagy - animal(K)	0.0057	68	2	0.4805	0.9609	MAPK10,MAPK9	MITOPHAGY
Growth hormone synthesis, secretion and action(K)	0.01	119	3	0.01944	0.07775	MAPK10,MAP2K4,MAPK9	PEPTIDE HORMONE SECRETION
Protein processing in endoplasmic reticulum(K)	0.0143	171	3	0.0571	0.1713	MAPK10,MAPK9,MAP2K7	PROTEIN FOLDING
TNF signaling pathway(K)	0.0094	112	4	0.000115	0.00184	MAPK10,MAP2K4,MAPK9,MAP2K7	RESPONSE TO STIMULUS
GnRH signaling pathway(K)	0.0078	93	4	5.481e-05	0.001151	MAPK10,MAP2K4,MAPK9,MAP2K7	RESPONSE TO STIMULUS
Oxidative Stress Induced Senescence(R)	0.0055	66	4	1.395e-05	0.0004559	MAPK10,MAP2K4,MAPK9,MAP2K7	RESPONSE TO STIMULUS
Oxidative stress response(P)	0.0018	21	2	0.04631	0.1713	MAP2K4,MAPK9	RESPONSE TO STIMULUS
tnf/stress related signaling(B)	0.0017	20	2	0.04201	0.168	MAP2K4,MAP2K7	RESPONSE TO STIMULUS
MAPK signaling pathway(K)	0.0247	294	6	2.247e-07	3.303e-05	MAPK10,MAP2K4,MAPK9,MAP2K7,MAPK8IP2,MAPK8IP3	SIGNAL TRANSDUCTION
Relaxin signaling pathway(K)	0.0108	129	4	0.0002019	0.002221	MAPK10,MAP2K4,MAPK9,MAP2K7	SIGNAL TRANSDUCTION
PDGFR-beta signaling pathway(N)	0.0101	120	4	0.0001514	0.001968	MAPK10,MAP2K4,MAPK9,MAP2K7	SIGNAL TRANSDUCTION
ErbB signaling pathway(K)	0.0071	85	4	3.829e-05	0.000919	MAPK10,MAP2K4,MAPK9,MAP2K7	SIGNAL TRANSDUCTION
ErbB signaling pathway(K)	0.0071	85	4	3.829e-05	0.000919	MAPK10,MAP2K4,MAPK9,MAP2K7	SIGNAL TRANSDUCTION
mapkinase signaling pathway(B)	0.0044	53	4	5.813e-06	0.0004244	MAPK10,MAP2K4,MAPK9,MAP2K7	SIGNAL TRANSDUCTION
Neurotrophin signaling pathway(K)	0.01	119	3	0.01944	0.07775	MAPK10,MAPK9,MAP2K7	SIGNAL TRANSDUCTION
CDC42 signaling events(N)	0.0059	70	3	0.003993	0.01997	MAP2K4,MAPK9,MAP2K7	SIGNAL TRANSDUCTION
RAC1 signaling pathway(N)	0.0045	54	3	0.001839	0.01103	MAP2K4,MAPK9,MAP2K7	SIGNAL TRANSDUCTION
CD40/CD40L signaling(N)	0.0024	29	3	0.0002861	0.002575	MAPK10,MAP2K4,MAPK9	SIGNAL TRANSDUCTION
Ras Pathway(P)	0.0037	44	2	0.2022	0.6067	MAPK10,MAPK9	SIGNAL TRANSDUCTION
ErbB2/ErbB3 signaling events(N)	0.0031	37	2	0.1432	0.4297	MAPK10,MAPK9	SIGNAL TRANSDUCTION
Noncanonical Wnt signaling pathway(N)	0.0027	32	2	0.1073	0.3218	MAPK10,MAPK9	SIGNAL TRANSDUCTION
p38 mapk signaling pathway(B)	0.0026	31	2	0.1007	0.3021	MAP2K4,MAP2K7	SIGNAL TRANSDUCTION
keratinocyte differentiation(B)	0.0039	47	2	0.2306	0.6305	MAP2K4,MAP2K7	SKIN DEVELOPMENT
